# Supplementary material for: Heterogeneous antibodies against SARS-CoV-2 spike receptor binding domain and nucleocapsid with implications for COVID-19 immunity
Source: JCI Insight. 2020 Sep 17;5(18):e142386. doi: 10.1172/jci.insight.142386 (PMC7526535; doi:10.1172/jci.insight.142386)
Supplement: Supplemental Data Set 1 [file jciinsight-5-142386-s110.xlsx]

## Sheet: Figure 1b S-RBD
Cutoff:	Mean 2017-2019	0.833498
	s.d. 2017-2019	0.118784
	Mean+5 s.d.	1.42742
		A450 1:100					A450 1:100 no AG						A450 1:100 , No AG background divided
ID	Blood collection	A450 (technical rep.)			Ave	SD	A450 (technical rep.)			Ave	SD		A450 (technical rep.)			Ave	SD
SARS-CoV-2_1	4	1.7539	1.6793	1.5596	1.66427	0.0980185	0.0656	0.0623	0.0602	0.0627	0.00272213		27.9729	26.7831	24.874	26.5433	1.56329
SARS-CoV-2_3	1	0.2628	0.3497	0.2808	0.297767	0.0458672	0.0772	0.0771	0.0693	0.0745333	0.00453248		3.52594	4.69186	3.76744	3.99508	0.615392
SARS-CoV-2_4	6	0.2913	0.307	0.2897	0.296	0.00955981	0.0691	0.0701	0.0642	0.0678	0.00315753		4.29646	4.52802	4.27286	4.36578	0.141
SARS-CoV-2_5	3	1.9514	1.8179	1.9237	1.89767	0.0704547	0.0683	0.0655	0.0659	0.0665667	0.00151438		29.315	27.3095	28.8988	28.5078	1.05841
SARS-CoV-2_6	6	1.5942	1.6066	1.4728	1.55787	0.0739303	0.069	0.0662	0.0726	0.0692667	0.00320832		23.0154	23.1944	21.2628	22.4909	1.06733
SARS-CoV-2_8	6	1.8672	1.8911	1.8927	1.88367	0.014283	0.0731	0.0718	0.075	0.0733	0.00160935		25.4734	25.7995	25.8213	25.698	0.194856
SARS-CoV-2_12	1	0.0888	0.0752	0.0842	0.0827333	0.00691761	0.058	0.0564	0.0546	0.0563333	0.00170098		1.57633	1.33491	1.49467	1.46864	0.122798
SARS-CoV-2_13	2	0.9003	0.9269	1.0052	0.944133	0.054532	0.0693	0.0697	0.0767	0.0719	0.00416173		12.5216	12.8915	13.9805	13.1312	0.758443
SARS-CoV-2_15	8	1.3222	1.3075	1.2302	1.28663	0.0494223	0.0663	0.0673	0.0685	0.0673667	0.00110151		19.6269	19.4087	18.2613	19.099	0.733631
SARS-CoV-2_16	8	1.7447	1.6737	1.6431	1.68717	0.0521215	0.063	0.0621	0.0634	0.0628333	0.000665833		27.7671	26.6371	26.1501	26.8515	0.82952
SARS-CoV-2_17	6	1.7782	1.9854	1.9371	1.90023	0.108408	0.0644	0.0641	0.0672	0.0652333	0.00170978		27.2591	30.4354	29.6949	29.1298	1.66185
SARS-CoV-2_18	1	0.0954	0.1043	0.0835	0.0944	0.010436	0.062	0.0698	0.0674	0.0664	0.003995		1.43675	1.57078	1.25753	1.42169	0.157169
SARS-CoV-2_19	1	0.1033	0.0828	0.0901	0.0920667	0.0103905	0.0864	0.0802	0.0783	0.0816333	0.00423596		1.26541	1.01429	1.10372	1.12781	0.127283
SARS-CoV-2_20	1	0.0658	0.0581	0.0542	0.0593667	0.00590282	0.0621	0.0687	0.0713	0.0673667	0.00474271		0.976744	0.862444	0.804552	0.881247	0.0876223
SARS-CoV-2_23	6	0.0607	0.0705	0.0621	0.0644333	0.00530031	0.0554	0.0537	0.0527	0.0539333	0.00136504		1.12546	1.30717	1.15142	1.19468	0.0982753
SARS-CoV-2_25	6	0.7629	0.9677	0.7209	0.817167	0.132046	0.0858	0.0853	0.0773	0.0828	0.0047697		9.21377	11.6872	8.70652	9.86916	1.59476
SARS-CoV-2_26	5	0.069	0.0704	0.0739	0.0711	0.00252389	0.0589	0.0614	0.0533	0.0578667	0.00414769		1.1924	1.21659	1.27707	1.22869	0.0436155
SARS-CoV-2_27	3	0.1607	0.1555	0.141	0.1524	0.0102093	0.0637	0.0611	0.0552	0.06	0.00435546		2.67833	2.59167	2.35	2.54	0.170155
SARS-CoV-2_28	6	0.0681	0.0686	0.0643	0.067	0.0023516	0.063	0.0659	0.0607	0.0632	0.00260576		1.07753	1.08544	1.01741	1.06013	0.0372088
SARS-CoV-2_30	6	0.0743	0.0958	0.0919	0.0873333	0.0114544	0.1067	0.0706	0.0602	0.0791667	0.024405		0.938526	1.21011	1.16084	1.10316	0.144687
SARS-CoV-2_31	2	0.4675	0.4748	0.4465	0.462933	0.0146923	0.0874	0.09	0.0891	0.0888333	0.00132035		5.26266	5.34484	5.02627	5.21126	0.165392
		A450 1:100					A450 1:100 no AG						A450 1:100 , No AG background divided
ID	Blood collection	A450 (technical rep.)			Ave	SD	A450 (technical rep.)			Ave	SD		A450 (technical rep.)			Ave	SD
HS_005	2017	0.0595	0.0642	0.0534	0.0590333	0.0054151	0.0591	0.0584	0.0568	0.0581	0.00117898		1.0241	1.10499	0.919105	1.01606	0.0932031
HS_015	2017	0.0513	0.0508	0.0475	0.0498667	0.00206478	0.0498	0.0482	0.0462	0.0480667	0.0018037		1.06727	1.05687	0.988211	1.03745	0.0429567
HS_016	2017	0.0539	0.0595	0.0553	0.0562333	0.00291433	0.0575	0.0595	0.0602	0.0590667	0.00140119		0.912528	1.00734	0.93623	0.952032	0.0493397
HS_021	2017	0.0537	0.0537	0.0526	0.0533333	0.000635085	0.0595	0.0577	0.0566	0.0579333	0.00146401		0.926928	0.926928	0.90794	0.920598	0.0109623
HS_025	2017	0.0712	0.0756	0.0709	0.0725667	0.00263122	0.0814	0.0759	0.0788	0.0787	0.00275136		0.904701	0.96061	0.900889	0.922067	0.0334336
HS_029	2017	0.0536	0.0511	0.0472	0.0506333	0.00322542	0.0552	0.0542	0.0486	0.0526667	0.00355715		1.01772	0.970253	0.896203	0.961392	0.0612421
HS_030	2017	0.0626	0.0633	0.0648	0.0635667	0.00112398	0.0601	0.059	0.0573	0.0588	0.00141067		1.06463	1.07653	1.10204	1.08107	0.0191153
HS_041	2018	0.1464	0.1667	0.1848	0.165967	0.0192105	0.1668	0.1851	0.188	0.179967	0.0114945		0.813484	0.926283	1.02686	0.922208	0.106745
HS_042	2018	0.1628	0.1518	0.1443	0.152967	0.00930502	0.2374	0.1981	0.2826	0.239367	0.0422843		0.680128	0.634174	0.602841	0.639047	0.0388735
HS_043	2018	0.0979	0.108	0.1052	0.1037	0.0052144	0.1215	0.1134	0.1248	0.1199	0.005866		0.816514	0.900751	0.877398	0.864887	0.0434896
HS_050	2018	0.122	0.1151	0.1214	0.1195	0.0038223	0.1992	0.2055	0.2045	0.203067	0.00338575		0.600788	0.566809	0.597833	0.588477	0.0188229
HS_051	2018	0.1127	0.1215	0.1139	0.116033	0.00477214	0.1155	0.1196	0.1249	0.12	0.00471275		0.939167	1.0125	0.949167	0.966944	0.0397678
HS_054	2018	0.0909	0.1012	0.1015	0.0978667	0.00603517	0.119	0.115	0.1097	0.114567	0.00466512		0.793424	0.883328	0.885947	0.854233	0.0526783
HS_057	2018	0.1358	0.1431	0.1509	0.143267	0.00755138	0.2473	0.263	0.2501	0.253467	0.00837397		0.535771	0.564571	0.595345	0.565229	0.0297924
HS_058	2018	0.1487	0.1692	0.1868	0.168233	0.0190684	0.1828	0.2055	0.1957	0.194667	0.0113852		0.76387	0.869178	0.959589	0.864212	0.097954
HS_059	2018	0.1544	0.1585	0.1417	0.151533	0.00875919	0.2038	0.2104	0.2376	0.217267	0.0179157		0.710647	0.729518	0.652194	0.697453	0.0403154
HS_060	2018	0.1	0.0992	0.1011	0.1001	0.000953939	0.127	0.1263	0.1441	0.132467	0.0100808		0.754907	0.748868	0.763211	0.755662	0.00720135
HS_061	2018	0.1458	0.1242	0.1382	0.136067	0.0109569	0.1703	0.1785	0.1997	0.182833	0.0151715		0.797448	0.679307	0.75588	0.744211	0.0599283
HS_062	2018	0.2646	0.2867	0.2606	0.270633	0.0140571	0.3939	0.3939	0.3834	0.3904	0.00606218		0.677766	0.734375	0.66752	0.693221	0.036007
HS_063	2018	0.0906	0.0881	0.0844	0.0877	0.00311929	0.1067	0.1123	0.1152	0.1114	0.00432088		0.813285	0.790844	0.75763	0.787253	0.0280009
HS_064	2018	0.0814	0.082	0.0793	0.0809	0.00141774	0.0974	0.1009	0.1027	0.100333	0.00269506		0.811296	0.817276	0.790365	0.806312	0.0141303
HS_065	2018	0.0789	0.0722	0.0664	0.0725	0.0062554	0.0771	0.0817	0.0989	0.0859	0.0114909		0.91851	0.840512	0.772992	0.844005	0.0728219
HS_066	2018	0.0702	0.0823	0.0846	0.0790333	0.00773585	0.0969	0.0887	0.1041	0.0965667	0.00770541		0.726959	0.852261	0.876079	0.818433	0.0801089
HS_067	2018	0.1421	0.1387	0.1195	0.133433	0.0121858	0.1443	0.1412	0.1661	0.150533	0.0135699		0.943977	0.921391	0.793844	0.886404	0.0809507
HS_068	2018	0.0852	0.0789	0.0772	0.0804333	0.00421466	0.0819	0.088	0.0868	0.0855667	0.00323161		0.995715	0.922088	0.90222	0.940008	0.0492558
HS_069	2018	0.0854	0.0851	0.0832	0.0845667	0.00119304	0.0972	0.0982	0.0961	0.0971667	0.0010504		0.878902	0.875815	0.856261	0.870326	0.0122782
HS_070	2018	0.1057	0.1054	0.1054	0.1055	0.000173205	0.1003	0.1141	0.1062	0.106867	0.00692411		0.989083	0.986276	0.986276	0.987211	0.00162076
HS_073	2019	0.1792	0.1724	0.1639	0.171833	0.00766572	0.2315	0.2523	0.2599	0.2479	0.0147024		0.722872	0.695442	0.661154	0.693156	0.0309226
HS_074	2019	0.218	0.2265	0.2162	0.220233	0.00550121	0.3068	0.3618	0.3461	0.338233	0.0283313		0.644525	0.669656	0.639204	0.651128	0.0162645
HS_075	2019	0.0812	0.0866	0.0876	0.0851333	0.00344287	0.0944	0.105	0.1022	0.100533	0.00549303		0.807692	0.861406	0.871353	0.846817	0.034246
HS_076	2019	0.1055	0.1075	0.1225	0.111833	0.00929157	0.1274	0.1291	0.1394	0.131967	0.00649333		0.799444	0.8146	0.928265	0.847436	0.0704085
HS_077	2019	0.082	0.0855	0.0883	0.0852667	0.00315647	0.1065	0.1049	0.1186	0.11	0.00749066		0.745455	0.777273	0.802727	0.775152	0.0286952
HS_078	2019	0.0902	0.0887	0.0895	0.0894667	0.000750555	0.1138	0.1152	0.1271	0.1187	0.00730821		0.759899	0.747262	0.754002	0.753721	0.00632313
HS_080	2019	0.232	0.2338	0.2193	0.228367	0.00790337	0.2867	0.2848	0.3305	0.300667	0.0258539		0.771619	0.777605	0.729379	0.759534	0.0262862
HS_081	2019	0.0888	0.0785	0.0748	0.0807	0.00725465	0.087	0.0942	0.1008	0.094	0.00690217		0.944681	0.835106	0.795745	0.858511	0.0771772
HS_083	2019	0.1293	0.1258	0.1258	0.126967	0.00202073	0.1858	0.1826	0.1994	0.189267	0.00892039		0.683163	0.664671	0.664671	0.670835	0.0106766
HS_085	2019	0.0985	0.099	0.0983	0.0986	0.000360555	0.1137	0.119	0.1247	0.119133	0.00550121		0.826805	0.831002	0.825126	0.827644	0.00302648
HS_087	2019	0.1071	0.0884	0.1019	0.0991333	0.00965212	0.1051	0.1095	0.1141	0.109567	0.00450037		0.977487	0.806815	0.930027	0.904776	0.0880935
HS_090	2019	0.1046	0.1199	0.1039	0.109467	0.00904231	0.1125	0.1157	0.1218	0.116667	0.00472476		0.896571	1.02771	0.890571	0.938286	0.0775055
HS_091	2019	0.1103	0.0965	0.0965	0.1011	0.00796743	0.113	0.1237	0.1296	0.1221	0.00841487		0.903358	0.790336	0.790336	0.82801	0.0652533
HS_092	2019	0.3836	0.3006	0.3117	0.331967	0.0450589	0.4629	0.4945	0.5225	0.4933	0.0298181		0.77762	0.609365	0.631867	0.672951	0.0913418
HS_093	2019	0.1187	0.104	0.094	0.105567	0.0124243	0.0909	0.0959	0.1174	0.1014	0.0140801		1.17061	1.02564	0.927022	1.04109	0.122528
HS_094	2019	0.1439	0.1259	0.118	0.129267	0.0132742	0.1411	0.1559	0.1565	0.151167	0.00872315		0.951929	0.832856	0.780595	0.855127	0.0878114
HS_095	2019	0.0909	0.1011	0.0894	0.0938	0.00636632	0.0903	0.0952	0.1053	0.0969333	0.00764875		0.937758	1.04298	0.922283	0.967675	0.0656773
HS_096	2019	0.1257	0.1356	0.1199	0.127067	0.00793872	0.1279	0.1229	0.2451	0.1653	0.069154		0.760436	0.820327	0.725348	0.768703	0.0480262
HS_097	2019	0.1132	0.1351	0.1135	0.1206	0.0125583	0.1849	0.1467	0.1535	0.1617	0.0203774		0.700062	0.835498	0.701917	0.745826	0.077664
HS_098	2019	0.1026	0.1027	0.1078	0.104367	0.00297377	0.1136	0.1241	0.1207	0.119467	0.00535755		0.858817	0.859654	0.902344	0.873605	0.0248921
HS_099	2019	0.2431	0.287	0.2596	0.263233	0.0221744	0.3289	0.3318	0.3538	0.338167	0.0136163		0.718876	0.848694	0.767669	0.778413	0.0655724
HS_102	2019	0.0741	0.0722	0.071	0.0724333	0.00156312	0.0886	0.0892	0.1105	0.0961	0.0124744		0.771072	0.751301	0.738814	0.753729	0.0162655
HS_103	2019	0.1116	0.1334	0.1362	0.127067	0.0134675	0.1756	0.1832	0.1943	0.184367	0.00940443		0.605315	0.723558	0.738745	0.689206	0.0730473
HS_104	2019	0.0785	0.079	0.0768	0.0781	0.00115326	0.0955	0.0974	0.0995	0.0974667	0.00200083		0.805404	0.810534	0.787962	0.8013	0.0118323
HS_105	2019	0.1357	0.1367	0.1451	0.139167	0.00516269	0.1439	0.1486	0.1763	0.156267	0.0175078		0.868387	0.874787	0.928541	0.890572	0.0330377
HS_107	2019	0.0688	0.0858	0.0831	0.0792333	0.00913583	0.0624	0.0716	0.0758	0.0699333	0.00685371		0.983794	1.22688	1.18827	1.13298	0.130636
HS_108	2019	0.111	0.0921	0.0908	0.0979667	0.0113059	0.1014	0.1156	0.1175	0.1115	0.0087983		0.995516	0.826009	0.81435	0.878625	0.101398
HS_109	2019	0.0912	0.0974	0.084	0.0908667	0.00670622	0.0915	0.1045	0.1024	0.0994667	0.00697878		0.91689	0.979223	0.844504	0.913539	0.0674217
HS_110	2019	0.0595	0.055	0.0611	0.0585333	0.0031628	0.0586	0.06	0.0636	0.0607333	0.00257941		0.979693	0.905598	1.00604	0.963776	0.0520769
HS_111	2019	0.1117	0.1036	0.1063	0.1072	0.00412432	0.1327	0.1366	0.1354	0.1349	0.0019975		0.828021	0.767976	0.787991	0.794663	0.0305732
HS_116	2019	0.1173	0.1025	0.1118	0.110533	0.00748086	0.1297	0.1228	0.1345	0.129	0.00588133		0.909302	0.794574	0.866667	0.856848	0.0579912
HS_117	2019	0.0858	0.0767	0.0887	0.0837333	0.00626126	0.1092	0.0987	0.1115	0.106467	0.00682373		0.805886	0.720413	0.833125	0.786475	0.0588095
HS_118	2019	0.0914	0.0887	0.1064	0.0955	0.00953572	0.125	0.1451	0.1582	0.142767	0.0167225		0.640205	0.621293	0.745272	0.668924	0.0667924
HS_121	2019	0.1018	0.1104	0.0986	0.1036	0.00610246	0.1546	0.2479	0.1377	0.180067	0.05935		0.565346	0.613106	0.547575	0.575342	0.03389
HS_124	2019	0.1395	0.1427	0.1355	0.139233	0.0036074	0.1885	0.1731	0.1668	0.176133	0.0111635		0.792014	0.810182	0.769304	0.7905	0.0204811
HS_125	2019	0.0878	0.0968	0.0861	0.0902333	0.00575007	0.112	0.1097	0.111	0.1109	0.00115326		0.791704	0.872858	0.776375	0.813646	0.0518492
HS_127	2019	0.2492	0.2459	0.274	0.256367	0.0153598	0.3937	0.3642	0.3663	0.374733	0.0164591		0.665006	0.6562	0.731187	0.684131	0.0409886
HS_128	2019	0.1249	0.1203	0.129	0.124733	0.00435239	0.1809	0.1889	0.1883	0.186033	0.00445571		0.671385	0.646658	0.693424	0.670489	0.0233958
HS_129	2019	0.104	0.1049	0.1083	0.105733	0.00226789	0.1378	0.1141	0.1632	0.138367	0.0245549		0.751626	0.758131	0.782703	0.764153	0.0163904
HS_130	2019	0.1033	0.1062	0.1112	0.1069	0.00399625	0.1393	0.1322	0.1356	0.1357	0.00355106		0.761238	0.782609	0.819455	0.787767	0.0294491
HS_131	2019	0.1309	0.1188	0.1588	0.136167	0.0205135	0.1467	0.1586	0.1525	0.1526	0.00595063		0.857798	0.778506	1.04063	0.892311	0.134427
HS_133	2019	0.1195	0.0782	0.1045	0.100733	0.0209061	0.0994	0.1166	0.1078	0.107933	0.00860078		1.10716	0.724521	0.96819	0.933292	0.193694
HS_134	2019	0.0847	0.0703	0.0936	0.0828667	0.0117577	0.0803	0.0786	0.0825	0.0804667	0.00195533		1.05261	0.873654	1.16321	1.02983	0.146119
HS_137	2019	0.0945	0.0784	0.101	0.0913	0.0116349	0.0968	0.0911	0.1047	0.0975333	0.00682959		0.9689	0.803828	1.03554	0.93609	0.119291
HS_138	2019	1.5724	0.0814	0.086	0.0837	0.00325269	0.0952	0.0993	0.0957	0.0967333	0.00223681			0.841489	0.889042	0.865265	0.0336253
HS_142	2019	0.126	0.1137	0.1369	0.125533	0.011607	0.1716	0.161	0.1697	0.167433	0.00565184		0.752538	0.679076	0.817639	0.749751	0.0693233
HS_144	2019	0.0903	0.0901	0.1343	0.1049	0.0254613	0.115	0.1108	0.1179	0.114567	0.00356978		0.788187	0.786442	1.17224	0.915624	0.22224
HS_146	2019	0.093	0.0997	0.0933	0.0953333	0.00378462	0.1056	0.1103	0.1193	0.111733	0.00696156		0.832339	0.892303	0.835024	0.853222	0.0338719
HS_147	2019	0.1058	0.1072	0.0976	0.103533	0.00518588	0.1164	0.1172	0.1199	0.117833	0.00183394		0.897878	0.90976	0.828289	0.878642	0.0440103
HS_148	2019	0.0991	0.0985	0.0949	0.0975	0.00227156	0.1092	0.1166	0.1227	0.116167	0.00676042		0.853085	0.84792	0.81693	0.839311	0.0195543
HS_149	2019	0.1054	0.0968	0.0872	0.0964667	0.00910458	0.1006	0.1134	0.1231	0.112367	0.0112855		0.938001	0.861465	0.776031	0.858499	0.0810256
HS_150	2019	0.0995	0.0953	0.088	0.0942667	0.00581922	0.1125	0.1179	0.1304	0.120267	0.00918168		0.827328	0.792406	0.731707	0.783814	0.048386
HS_151	2019	0.1076	0.1116	0.1089	0.109367	0.00204042	0.1473	0.1509	0.157	0.151733	0.0049034		0.709139	0.735501	0.717707	0.720782	0.0134474
HS_152	2019	0.1124	0.1123	0.1068	0.1105	0.00320468	0.1209	0.1142	0.1381	0.1244	0.0123284		0.903537	0.902733	0.858521	0.888264	0.0257611
HS_156	2019	0.0951	0.1088	0.11	0.104633	0.00827788	0.1531	0.1554	0.1604	0.1563	0.00373229		0.608445	0.696097	0.703775	0.669439	0.0529615
HS_157	2019	0.0772	0.074	0.0746	0.0752667	0.00170098	0.0862	0.0737	0.0677	0.0758667	0.0094384		1.01757	0.975395	0.983304	0.992091	0.0224207
HS_158	2019	0.0902	0.1025	0.1025	0.0984	0.00710141	0.1029	0.1039	0.1071	0.104633	0.00219393		0.862058	0.979611	0.979611	0.940427	0.0678695
HS_160	2019	0.1064	0.1217	0.1238	0.1173	0.00949789	0.1292	0.1269	0.1394	0.131833	0.00665307		0.80708	0.923135	0.939064	0.88976	0.0720447
HS_161	2019	0.0916	0.0993	0.0918	0.0942333	0.004389	0.1167	0.1136	0.1177	0.116	0.00213776		0.789655	0.856034	0.791379	0.812356	0.0378362
HS_162	2019	0.0852	0.097	0.1039	0.0953667	0.00945639	0.1208	0.1285	0.1302	0.1265	0.00500899		0.673518	0.766798	0.821344	0.753887	0.0747541
HS_163	2019	0.0674	0.0874	0.0846	0.0798	0.0108296	0.0979	0.0984	0.1047	0.100333	0.0037899		0.671761	0.871096	0.843189	0.795349	0.107936
HS_164	2019-06-13	0.0565	0.0535	0.0576	0.0558667	0.00212211	0.0585	0.0575	0.0578	0.0579333	0.00051316		0.975259	0.923475	0.994246	0.964327	0.0366301
HS_165	2019-06-13	0.0504	0.051	0.0483	0.0499	0.00141774	0.0564	0.0597	0.0587	0.0582667	0.00169214		0.864989	0.875286	0.828947	0.856407	0.024332
HS_166	2019-06-13	0.0503	0.0504	0.0503	0.0503333	5.7735e-05	0.0565	0.0567	0.0826	0.0652667	0.0150114		0.770684	0.772217	0.770684	0.771195	0.000884602
HS_167	2019-06-13	0.1827	0.1542	0.1706	0.169167	0.014304	0.2696	0.2679	0.2605	0.266	0.00483839		0.686842	0.579699	0.641353	0.635965	0.0537743
HS_168	2019-06-13	0.0529	0.0526	0.0667	0.0574	0.00805543	0.0647	0.0842	0.1147	0.0878667	0.0252009		0.602049	0.598634	0.759105	0.653263	0.0916779
HS_169	2019-06-13	0.0519	0.0509	0.0524	0.0517333	0.000763763	0.0534	0.1484	0.115	0.1056	0.0481925		0.491477	0.482008	0.496212	0.489899	0.0072326
HS_170	2019-06-13	0.0503	0.0513	0.0541	0.0519	0.00196977	0.0591	0.0533	0.0782	0.0635333	0.0130286		0.79171	0.80745	0.851522	0.816894	0.0310037
HS_173	2019-08-01	0.0503	0.0504	0.0504	0.0503667	5.7735e-05	0.0507	0.0514	0.0536	0.0519	0.00151327		0.969171	0.971098	0.971098	0.970456	0.00111243
HS_176	2019-08-01	0.0493	0.048	0.0506	0.0493	0.0013	0.0488	0.0591	0.0509	0.0529333	0.00544273		0.93136	0.906801	0.955919	0.93136	0.0245592
HS_182	2019-09-26	0.0526	0.0517	0.0554	0.0532333	0.00192959	0.0583	0.0575	0.0595	0.0584333	0.00100664		0.900171	0.884769	0.948089	0.91101	0.0330221
HS_183	2019-09-26	0.0528	0.0559	0.0516	0.0534333	0.00221886	0.0566	0.0596	0.0589	0.0583667	0.0015695		0.904626	0.957738	0.884066	0.915477	0.0380159
HS_185	2019-09-26	0.0639	0.0625	0.0656	0.064	0.00155242	0.0724	0.0756	0.0653	0.0711	0.00527162		0.898734	0.879044	0.922644	0.900141	0.0218343
HS_186	2019-09-26	0.0623	0.0651	0.0673	0.0649	0.00250599	0.0739	0.0906	0.0751	0.0798667	0.00931468		0.78005	0.815109	0.842654	0.812604	0.0313772
HS_187	2019-09-26	0.0569	0.0528	0.0547	0.0548	0.00205183	0.0567	0.0658	0.0566	0.0597	0.00528299		0.953099	0.884422	0.916248	0.917923	0.034369
HS_189	2019-09-26	0.0532	0.0487	0.0502	0.0507	0.00229129	0.0541	0.0558	0.0551	0.055	0.0008544		0.967273	0.885455	0.912727	0.921818	0.0416598
HS_190	2019-09-26	0.0638	0.0543	0.0542	0.0574333	0.00551392	0.0637	0.062	0.0546	0.0601	0.00483839		1.06156	0.903494	0.90183	0.95563	0.0917458
		A450 1:100					A450 1:100 no AG						A450 1:100 , No AG background divided
ID	Blood collection	A450 (technical rep.)			Ave	SD	A450 (technical rep.)			Ave	SD		A450 (technical rep.)			Ave	SD
HS_192	2020-01-30	0.0744	0.0526	0.0453	0.0574333	0.0151401	0.0624	0.0564	0.0575	0.0587667	0.00319427		1.26602	0.895065	0.770845	0.977311	0.257631
HS_193	2020-01-30	0.0595	0.0562	0.0602	0.0586333	0.0021362	0.0632	0.0693	0.075	0.0691667	0.00590113		0.860241	0.81253	0.870361	0.847711	0.0308848
HS_194	2020-01-30	0.0554	0.0502	0.056	0.0538667	0.00318957	0.0583	0.1028	0.0749	0.0786667	0.0224878		0.704237	0.638136	0.711864	0.684746	0.0405453
HS_195	2020-01-30	0.045	0.057	0.0682	0.0567333	0.0116023	0.0563	0.0635	0.0702	0.0633333	0.0069515		0.710526	0.9	1.07684	0.895789	0.183194
HS_196	2020-01-30	0.0966	0.0614	0.0625	0.0735	0.0200127	0.078	0.0811	0.0966	0.0852333	0.00996511		1.13336	0.720375	0.733281	0.862339	0.2348
HS_197	2020-01-30	0.0639	0.0682	0.0682	0.0667667	0.00248261	0.0985	0.1116	0.0951	0.101733	0.00871225		0.628113	0.67038	0.67038	0.656291	0.0244031
HS_198	2020-01-30	0.079	0.0602	0.064	0.0677333	0.00994049	0.0978	0.1063	0.0831	0.0957333	0.0117373		0.825209	0.62883	0.668524	0.707521	0.103835
HS_199	2020-01-30	0.0605	0.053	0.052	0.0551667	0.00464579	0.0529	0.0522	0.059	0.0547	0.00374032		1.10603	0.968921	0.95064	1.00853	0.0849321
HS_200	2020-01-30	0.0532	0.0552	0.0593	0.0559	0.00310966	0.0595	0.0765	0.0647	0.0669	0.00871091		0.795217	0.825112	0.886398	0.835575	0.0464822
HS_202	2020-01-30	0.0603	0.0598	0.0557	0.0586	0.00252389	0.0735	0.065	0.0824	0.0736333	0.00870077		0.818923	0.812132	0.756451	0.795835	0.0342764
HS_203	2020	0.0686	0.0657	0.061	0.0651	0.00383536	0.0655	0.0871	0.142	0.0982	0.0394394		0.698574	0.669043	0.621181	0.662933	0.0390566
HS_204	2020	0.055	0.0508	0.0527	0.0528333	0.00210317	0.0966	0.0526	0.0524	0.0672	0.0254613		0.818452	0.755952	0.784226	0.78621	0.0312972
HS_205	2020	0.0552	0.0525	0.0521	0.0532667	0.00168622	0.0637	0.0596	0.0593	0.0608667	0.00245832		0.9069	0.862541	0.855969	0.875137	0.0277035
HS_206	2020	0.0528	0.0517	0.0506	0.0517	0.0011	0.0557	0.0546	0.0544	0.0549	0.0007		0.961749	0.941712	0.921676	0.941712	0.0200364
HS_207	2020	0.0755	0.1101	0.0837	0.0897667	0.0180802	0.1006	0.1169	0.1079	0.108467	0.00816476		0.696066	1.01506	0.771666	0.827597	0.166689
HS_208	2020	0.0557	0.0534	0.0532	0.0541	0.00138924	0.0581	0.0596	0.0578	0.0585	0.000964365		0.952137	0.912821	0.909402	0.924786	0.0237478
HS_209	2020	0.0705	0.0715	0.0735	0.0718333	0.00152753	0.0723	0.071	0.0858	0.0763667	0.00819532		0.923178	0.936272	0.962462	0.940637	0.0200025
HS_210	2020	0.0531	0.0543	0.049	0.0521333	0.00277909	0.0534	0.0548	0.0487	0.0523	0.00319531		1.0153	1.03824	0.936902	0.996813	0.0531374
HS_211	2020	0.0663	0.0644	0.0596	0.0634333	0.00345302	0.0682	0.063	0.0607	0.0639667	0.00384231		1.03648	1.00677	0.931735	0.991662	0.0539815
HS_212	2020	0.0552	0.0556	0.0551	0.0553	0.000264575	0.0603	0.0512	0.0581	0.0565333	0.00474798		0.976415	0.983491	0.974646	0.978184	0.00467998
HS_213	2020-05-04	0.066	0.0636	0.0659	0.0651667	0.00135769	0.0764	0.0651	0.0778	0.0731	0.00696348		0.902873	0.870041	0.901505	0.891473	0.0185731
HS_214	2020-05-04	0.0521	0.0533	0.064	0.0564667	0.00655159	0.0783	0.0817	0.0728	0.0776	0.0044911		0.671392	0.686856	0.824742	0.727663	0.0844277
HS_215	2020-05-04	0.0567	0.0595	0.0619	0.0593667	0.00260256	0.0753	0.0953	0.1282	0.0996	0.0267109		0.569277	0.59739	0.621486	0.596051	0.0261301
HS_216	2020-05-04	0.0677	0.0664	0.0843	0.0728	0.00998048	0.0784	0.0757	0.0821	0.0787333	0.00321299		0.859865	0.843353	1.0707	0.92464	0.126763
HS_217	2020-05-04	0.0498	0.0508	0.0405	0.0470333	0.00568008	0.0515	0.0512	0.0518	0.0515	0.0003		0.96699	0.986408	0.786408	0.913269	0.110293
HS_218	2020-05-04	0.0486	0.0507	0.0507	0.05	0.00121244	0.0522	0.0546	0.0504	0.0524	0.00210713		0.927481	0.967557	0.967557	0.954198	0.0231381
HS_219	2020-05-04	0.0489	0.0503	0.0403	0.0465	0.00541479	0.0547	0.0499	0.0572	0.0539333	0.0037099		0.906675	0.932633	0.747219	0.862176	0.100398
HS_220	2020-05-04	0.0487	0.0473	0.0486	0.0482	0.000781025	0.0504	0.0471	0.0517	0.0497333	0.00237136		0.979223	0.951072	0.977212	0.969169	0.0157043
HS_221	2020-05-04	0.0453	0.0486	0.0478	0.0472333	0.00172143	0.0514	0.05	0.0474	0.0496	0.00202978		0.913306	0.979839	0.96371	0.952285	0.0347063
HS_222	2020-05-04	0.043	0.0466	0.0556	0.0484	0.00648999	0.058	0.0575	0.0577	0.0577333	0.000251661		0.744804	0.807159	0.963048	0.838337	0.112413
HS_223	2020-05-04	0.0501	0.0513	0.0519	0.0511	0.000916515	0.0603	0.054	0.0547	0.0563333	0.00345302		0.889349	0.910651	0.921302	0.907101	0.0162695
HS_224	2020-05-04	0.0497	0.05	0.0505	0.0500667	0.000404145	0.054	0.0565	0.0522	0.0542333	0.00215948		0.916411	0.921942	0.931162	0.923171	0.00745197
HS_225	2020-05-04	0.0531	0.0518	0.0651	0.0566667	0.00733235	0.0396	0.0531	0.05	0.0475667	0.0070713		1.11633	1.089	1.36861	1.19131	0.154149
HS_226	2020-05-05	0.1311	0.127	0.1083	0.122133	0.0121541	0.1945	0.1452	0.137	0.1589	0.0311019		0.825047	0.799245	0.681561	0.768618	0.0764893
HS_227	2020-05-05	0.1037	0.0892	0.0963	0.0964	0.00725052	0.0877	0.0856	0.083	0.0854333	0.00235443		1.21381	1.04409	1.12719	1.12837	0.0848675
HS_228	2020-05-05	0.0759	0.0753	0.0863	0.0791667	0.00618493	0.0869	0.079	0.0724	0.0794333	0.00725971		0.955518	0.947965	1.08645	0.996643	0.0778631
HS_229	2020-05-05	0.2238	0.2432	0.2167	0.2279	0.0137175	0.2168	0.2009	0.198	0.205233	0.0101214		1.09047	1.18499	1.05587	1.11044	0.0668386
HS_230	2020-05-05	0.0926	0.0828	0.1015	0.0923	0.00935361	0.0992	0.0938	0.1017	0.0982333	0.00403774		0.942654	0.842891	1.03325	0.9396	0.0952183
HS_231	2020-05-05	0.1766	0.1507	0.1675	0.164933	0.0131394	0.228	0.2188	0.1885	0.211767	0.0206679		0.833937	0.711632	0.790965	0.778845	0.0620465
HS_232	2020-05-05	0.1315	0.1207	0.1219	0.1247	0.00591946	0.1338	0.1303	0.12	0.128033	0.00717379		1.02708	0.942723	0.952096	0.973965	0.0462337
HS_233	2020-05-05	0.0927	0.0958	0.0907	0.0930667	0.0025697	0.1065	0.1117	0.1018	0.106667	0.0049521		0.869062	0.898125	0.850313	0.8725	0.0240909
HS_234	2020-05-05	0.0803	0.0668	0.0688	0.0719667	0.00728583	0.0625	0.0621	0.0624	0.0623333	0.000208167		1.28824	1.07166	1.10374	1.15455	0.116885
HS_235	2020-05-05	0.1459	0.1487	0.1338	0.1428	0.00791896	0.1597	0.1522	0.1562	0.156033	0.00375278		0.935057	0.953001	0.857509	0.915189	0.0507517
HS_236	2020-05-05	0.1135	0.1114	0.1176	0.114167	0.00315331	0.1327	0.1196	0.1229	0.125067	0.00681347		0.907516	0.890725	0.940299	0.912846	0.025213
HS_237	2020-05-05	0.0882	0.09	0.0828	0.087	0.003747	0.1048	0.0916	0.0911	0.0958333	0.00776938		0.920348	0.93913	0.864	0.907826	0.0390991
HS_238	2020-05-05	0.0941	0.0834	0.0794	0.0856333	0.00760022	0.0937	0.0864	0.0872	0.0891	0.00400375		1.05612	0.936027	0.891134	0.961092	0.0852999
HS_239	2020-05-05	0.105	0.1019	0.0949	0.1006	0.00517397	0.1014	0.0943	0.092	0.0959	0.0049		1.09489	1.06257	0.989572	1.04901	0.0539518
HS_240	2020-05-05	0.0788	0.0795	0.0761	0.0781333	0.00179536	0.0894	0.0944	0.0856	0.0898	0.00441362		0.877506	0.885301	0.847439	0.870082	0.0199929
HS_241	2020-05-05	0.0814	0.0774	0.0835	0.0807667	0.00309892	0.1034	0.1081	0.0901	0.100533	0.00933613		0.809682	0.769894	0.83057	0.803382	0.0308248
HS_242	2020-05-05	0.2651	0.239	0.23	0.2447	0.018231	0.2954	0.303	0.2415	0.279967	0.0335291		0.946898	0.853673	0.821526	0.874033	0.0651185
HS_243	2020-05-05	0.0889	0.0686	0.0649	0.0741333	0.0129214	0.089	0.0863	0.0845	0.0866	0.00226495		1.02656	0.792148	0.749423	0.856043	0.149208
HS_244	2020-05-05	0.1106	0.0784	0.0722	0.0870667	0.0206149	0.073	0.07	0.0744	0.0724667	0.00224796		1.52622	1.08188	0.99632	1.20147	0.284474
HS_245	2020-05-05	0.0793	0.0693	0.0633	0.0706333	0.0080829	0.0802	0.0719	0.0742	0.0754333	0.00428525		1.05126	0.918692	0.839152	0.936368	0.107153
HS_246	2020-05-05	0.1612	0.1579	0.1483	0.1558	0.00670149	0.2243	0.2237	0.2166	0.221533	0.00428291		0.727656	0.71276	0.669425	0.70328	0.0302505
HS_247	2020-05-05	0.0754	0.0775	0.0821	0.0783333	0.00342685	0.082	0.0815	0.0815	0.0816667	0.000288675		0.923265	0.94898	1.00531	0.959184	0.0419615
HS_248	2020-05-05	0.0765	0.0779	0.0718	0.0754	0.00319531	0.0899	0.0799	0.0848	0.0848667	0.00500033		0.901414	0.91791	0.846033	0.888452	0.0376509
HS_249	2020-05-05	0.0884	0.0902	0.0859	0.0881667	0.00215948	0.0872	0.0834	0.0794	0.0833333	0.00390043		1.0608	1.0824	1.0308	1.058	0.0259137
HS_250	2020-05-05	0.0817	0.0743	0.0688	0.0749333	0.00647328	0.0629	0.0627	0.0599	0.0618333	0.0016773		1.32129	1.20162	1.11267	1.21186	0.104689
HS_251	2020-05-05	0.1144	0.1023	0.1115	0.1094	0.00631744	0.1195	0.1145	0.1055	0.113167	0.0070946		1.0109	0.903976	0.985272	0.966716	0.0558242
HS_252	2020-05-05	0.1092	0.1065	0.0987	0.1048	0.00545252	0.1073	0.1059	0.0946	0.1026	0.00696348		1.06433	1.03801	0.961988	1.02144	0.0531435
HS_253	2020-05-05	0.0809	0.0769	0.0771	0.0783	0.00225389	0.0834	0.0806	0.0805	0.0815	0.00164621		0.992638	0.943558	0.946012	0.960736	0.027655
HS_254	2020-05-05	0.1606	0.1355	0.1353	0.1438	0.0145496	0.1997	0.1783	0.1552	0.177733	0.0222554		0.903601	0.762378	0.761253	0.809077	0.0818618
HS_255	2020-05-05	0.0833	0.0798	0.0816	0.0815667	0.00175024	0.0782	0.0768	0.0764	0.0771333	0.000945163		1.07995	1.03457	1.05791	1.05748	0.0226911
HS_256	2020-05-05	0.0981	0.0901	0.0928	0.0936667	0.00406981	0.1297	0.1325	0.1252	0.129133	0.00368284		0.75968	0.697728	0.718637	0.725348	0.0315163
HS_257	2020-05-05	0.1065	0.0859	0.0946	0.0956667	0.0103413	0.1068	0.1033	0.0983	0.1028	0.004272		1.03599	0.835603	0.920233	0.93061	0.100597
HS_258	2020-05-05	0.1142	0.1328	0.1287	0.125233	0.00977258	0.1272	0.1159	0.1128	0.118633	0.00757914		0.96263	1.11942	1.08486	1.05563	0.0823763
HS_259	2020-05-05	0.1005	0.0965	0.0845	0.0938333	0.00832666	0.1034	0.0965	0.101	0.1003	0.00350286		1.00199	0.962114	0.842473	0.935527	0.0830176
HS_260	2020-05-05	0.0949	0.0963	0.0846	0.0919333	0.00638931	0.1044	0.1007	0.0996	0.101567	0.00251462		0.934362	0.948146	0.83295	0.905153	0.0629076
HS_261	2020-05-05	0.1042	0.0943	0.0866	0.0950333	0.00882289	0.0958	0.0931	0.0925	0.0938	0.00175784		1.11087	1.00533	0.923241	1.01315	0.0940606
HS_262	2020-05-05	0.1413	0.1437	0.1478	0.144267	0.00328684	0.1067	0.0982	0.0964	0.100433	0.00550121		1.4069	1.4308	1.47162	1.43644	0.0327266
HS_263	2020-05-05	0.0965	0.0984	0.1007	0.0985333	0.00210317	0.1287	0.1199	0.1144	0.121	0.00721318		0.797521	0.813223	0.832231	0.814325	0.0173816
HS_264	2020-05-05	0.14	0.1347	0.1495	0.1414	0.00749867	0.1342	0.1272	0.1206	0.127333	0.00680098		1.09948	1.05785	1.17408	1.11047	0.0588901
HS_265	2020-05-05	0.1039	0.0961	0.0933	0.0977667	0.00549303	0.0988	0.0981	0.0883	0.0950667	0.00587055		1.09292	1.01087	0.981417	1.0284	0.0577808
HS_266	2020-05-05	0.1104	0.1097	0.1065	0.108867	0.00207926	0.1047	0.1035	0.0952	0.101133	0.00517333		1.09163	1.08471	1.05307	1.07647	0.0205596
HS_267	2020-05-05	0.0736	0.0633	0.0638	0.0669	0.00580775	0.0721	0.0693	0.0713	0.0709	0.00144222		1.03808	0.892807	0.899859	0.943583	0.0819147
HS_268	2020-05-05	0.0664	0.065	0.0676	0.0663333	0.00130128	0.0793	0.0718	0.0769	0.076	0.00383014		0.873684	0.855263	0.889474	0.872807	0.0171221
HS_269	2020-05-05	0.0882	0.0806	0.0778	0.0822	0.00538145	0.0854	0.0827	0.0847	0.0842667	0.00140119		1.04668	0.956487	0.923259	0.975475	0.0638621
HS_270	2020-05-05	0.1098	0.1103	0.1168	0.1123	0.00390512	0.1097	0.1102	0.1091	0.109667	0.000550757		1.00122	1.00578	1.06505	1.02401	0.035609
HS_271	2020-05-05	0.1561	0.1032	0.1275	0.128933	0.0264791	0.1587	0.1447	0.1343	0.1459	0.0122442		1.06991	0.707334	0.873886	0.88371	0.181488
HS_272	2020-05-05	0.2042	0.1784	0.176	0.1862	0.0156346	0.1657	0.168	0.1533	0.162333	0.00790717		1.25791	1.09897	1.08419	1.14702	0.0963116
HS_273	2020-05-05	0.1025	0.0948	0.092	0.0964333	0.00543722	0.1157	0.1121	0.1102	0.112667	0.00279344		0.909763	0.84142	0.816568	0.855917	0.0482593
HS_274	2020-05-05	0.117	0.1088	0.1036	0.1098	0.00675574	0.1078	0.1019	0.1021	0.103933	0.00335012		1.12572	1.04682	0.996793	1.05645	0.0650007
HS_275	2020-05-05	0.1433	0.1455	0.1404	0.143067	0.00255799	0.1849	0.1742	0.1787	0.179267	0.00537246		0.799368	0.81164	0.783191	0.798066	0.0142692
HS_276	2020-05-05	0.0953	0.0871	0.086	0.0894667	0.00508167	0.1107	0.1087	0.0985	0.105967	0.00654319		0.899339	0.821957	0.811576	0.844291	0.0479553
HS_277	2020-05-05	0.1024	0.1094	0.0984	0.1034	0.00556776	0.1155	0.108	0.1064	0.109967	0.00485833		0.931191	0.994847	0.894817	0.940285	0.0506314
HS_278	2020-05-05	0.1893	0.1539	0.1511	0.164767	0.0212926	0.2156	0.2402	0.224	0.2266	0.0125044		0.835393	0.67917	0.666814	0.727126	0.0939654
HS_279	2020-05-05	0.1172	0.1018	0.0924	0.1038	0.0125204	0.1073	0.0964	0.098	0.100567	0.00588586		1.1654	1.01226	0.918794	1.03215	0.124498
HS_280	2020-05-05	0.1149	0.1052	0.1007	0.106933	0.00725695	0.1254	0.1132	0.1087	0.115767	0.00864079		0.992514	0.908724	0.869853	0.923697	0.062686
HS_281	2020-05-05	0.0769	0.0778	0.0695	0.0747333	0.00455448	0.0764	0.0725	0.0758	0.0749	0.0021		1.0267	1.03872	0.927904	0.997775	0.0608075
HS_282	2020-05-05	0.0656	0.0652	0.0635	0.0647667	0.00111505	0.0795	0.0697	0.0719	0.0737	0.00514198		0.890095	0.884668	0.861601	0.878788	0.0151296
HS_283	2020-05-05	0.0717	0.0676	0.0644	0.0679	0.00365923	0.0794	0.072	0.0731	0.0748333	0.00399291		0.958129	0.903341	0.860579	0.90735	0.0488985
HS_284	2020-05-05	0.0698	0.0665	0.0739	0.0700667	0.0037072	0.0731	0.0732	0.0674	0.0712333	0.00332014		0.979878	0.933552	1.03744	0.983622	0.0520431
HS_285	2020-05-05	0.0737	0.0755	0.0695	0.0729	0.00307896	0.0861	0.0805	0.0757	0.0807667	0.00520513		0.912505	0.934792	0.860504	0.9026	0.0381217
HS_286	2020-05-05	0.1167	0.1087	0.1063	0.110567	0.00544549	0.1102	0.1046	0.1052	0.106667	0.00307463		1.09406	1.01906	0.996563	1.03656	0.0510514
HS_287	2020-05-05	0.1569	0.1527	0.1462	0.151933	0.00539104	0.1067	0.1114	0.1159	0.111333	0.00460036		1.40928	1.37156	1.31317	1.36467	0.0484225
HS_288	2020-05-05	0.0817	0.0769	0.0774	0.0786667	0.00263881	0.069	0.0713	0.0692	0.0698333	0.0012741		1.16993	1.10119	1.10835	1.12649	0.0377873
HS_289	2020-05-05	0.0798	0.0714	0.0703	0.0738333	0.00519647	0.0752	0.0766	0.0699	0.0739	0.00353412		1.07984	0.966171	0.951286	0.999098	0.0703176
HS_290	2020-05-05	0.0957	0.0825	0.0823	0.0868333	0.00767941	0.0931	0.0993	0.0938	0.0954	0.00339559		1.00314	0.86478	0.862683	0.910203	0.080497
HS_291	2020-05-05	0.0837	0.08	0.078	0.0805667	0.00289194	0.0919	0.0944	0.091	0.0924333	0.00176163		0.905517	0.865489	0.843851	0.871619	0.0312868
HS_292	2020-05-05	0.253	0.2438	0.262	0.252933	0.00910018	0.342	0.3571	0.3305	0.3432	0.0133405		0.737179	0.710373	0.763403	0.736985	0.0265157
HS_293	2020-05-05	0.0977	0.1006	0.0935	0.0972667	0.00356978	0.1166	0.1103	0.1076	0.1115	0.00461844		0.876233	0.902242	0.838565	0.872347	0.032016
HS_294	2020-05-05	0.084	0.0836	0.0768	0.0814667	0.0040464	0.0934	0.092	0.0894	0.0916	0.00202978		0.917031	0.912664	0.838428	0.889374	0.0441746
HS_295	2020-05-05	0.094	0.0881	0.0795	0.0872	0.00729178	0.0884	0.0832	0.0799	0.0838333	0.00428525		1.12127	1.05089	0.94831	1.04016	0.0869794
HS_296	2020-05-05	0.0777	0.0714	0.0714	0.0735	0.00363731	0.0848	0.078	0.0781	0.0803	0.00389744		0.967621	0.889166	0.889166	0.915318	0.0452965
HS_297	2020-05-05	0.0774	0.0766	0.0696	0.0745333	0.00429108	0.0813	0.0725	0.0732	0.0756667	0.00489115		1.02291	1.01233	0.919824	0.985022	0.0567103
HS_298	2020-05-05	0.0652	0.0727	0.0611	0.0663333	0.00588246	0.0717	0.063	0.0669	0.0672	0.00435775		0.970238	1.08185	0.909226	0.987103	0.0875366
HS_299	2020-05-05	0.1733	0.1676	0.1611	0.167333	0.00610437	0.2306	0.2008	0.1913	0.207567	0.0205052		0.834912	0.807451	0.776136	0.806167	0.0294092
HS_300	2020-05-05	0.122	0.1156	0.114	0.1172	0.0042332	0.1036	0.1007	0.0966	0.1003	0.0035171		1.21635	1.15254	1.13659	1.16849	0.0422054
HS_301	2020-05-05	0.1009	0.1006	0.1021	0.1012	0.000793725	0.1078	0.1017	0.0911	0.1002	0.00845044		1.00699	1.00399	1.01896	1.00998	0.00792141
HS_302	2020-05-05	0.0859	0.0764	0.0675	0.0766	0.00920163	0.1044	0.0923	0.0913	0.096	0.00729178		0.894792	0.795833	0.703125	0.797917	0.0958503
HS_303	2020-05-05	0.1041	0.0667	0.0687	0.0798333	0.0210393	0.0696	0.0713	0.0634	0.0681	0.00415812		1.52863	0.979442	1.00881	1.1723	0.308948
HS_304	2020-05-05	0.0908	0.0768	0.0728	0.0801333	0.00945163	0.0977	0.0947	0.0877	0.0933667	0.0051316		0.97251	0.822563	0.779722	0.858265	0.101231
HS_305	2020-05-05	0.1033	0.0973	0.0952	0.0986	0.00420357	0.1106	0.1051	0.1004	0.105367	0.00510523		0.980386	0.923442	0.903512	0.93578	0.0398947
HS_306	2020-05-05	0.0945	0.0908	0.086	0.0904333	0.00426185	0.0954	0.0841	0.0849	0.0881333	0.00630582		1.07224	1.03026	0.975794	1.0261	0.0483568
HS_307	2020-05-05	0.0894	0.0844	0.0838	0.0858667	0.00307463	0.0832	0.0794	0.0731	0.0785667	0.00510131		1.13789	1.07425	1.06661	1.09291	0.039134
HS_308	2020-05-05	0.0829	0.0807	0.0834	0.0823333	0.00143643	0.0899	0.085	0.0813	0.0854	0.00431393		0.970726	0.944965	0.976581	0.964091	0.01682
HS_309	2020-05-05	0.1751	0.1533	0.1493	0.159233	0.0138857	0.2784	0.2349	0.2172	0.2435	0.0314933		0.719097	0.629569	0.613142	0.653936	0.0570256
HS_310	2020-05-05	0.0904	0.0953	0.0881	0.0912667	0.00367741	0.1043	0.1008	0.0932	0.0994333	0.0056748		0.909152	0.958431	0.886021	0.917868	0.0369837
HS_311	2020-05-05	0.1113	0.1063	0.1045	0.107367	0.00352326	0.1282	0.1277	0.1165	0.124133	0.00661539		0.896617	0.856337	0.841837	0.86493	0.0283828
HS_312	2020-05-05	0.0742	0.0748	0.0805	0.0765	0.00347707	0.0776	0.074	0.0698	0.0738	0.00390384		1.00542	1.01355	1.09079	1.03659	0.0471147
HS_313	2020-05-05	0.1152	0.1182	0.1106	0.114667	0.00382797	0.1499	0.1338	0.1376	0.140433	0.00841566		0.820318	0.841681	0.787562	0.81652	0.0272583
HS_314	2020-05-05	0.0662	0.0624	0.0576	0.0620667	0.00430968	0.0588	0.0586	0.0604	0.0592667	0.000986577		1.11699	1.05287	0.971879	1.04724	0.0727167
HS_315	2020-05-05	0.0743	0.0696	0.066	0.0699667	0.00416213	0.064	0.0621	0.0769	0.0676667	0.00805254		1.09803	1.02857	0.975369	1.03399	0.0615093
HS_316	2020-05-05	0.1328	0.1198	0.1212	0.1246	0.00713583	0.1291	0.1352	0.1222	0.128833	0.0065041		1.03079	0.929884	0.94075	0.967141	0.055388
HS_317	2020-05-05	0.1011	0.0988	0.1039	0.101267	0.00255408	0.1425	0.1395	0.129	0.137	0.00708872		0.737956	0.721168	0.758394	0.739173	0.0186429
HS_318	2020-05-05	0.1822	0.1917	0.2115	0.195133	0.0149487	0.2166	0.2042	0.2071	0.2093	0.00648614		0.870521	0.91591	1.01051	0.932314	0.0714223
HS_319	2020-05-05	0.1735	0.1732	0.1861	0.1776	0.00736274	0.2125	0.1966	0.1989	0.202667	0.00859321		0.856086	0.854605	0.918257	0.876316	0.0363293
HS_320	2020-05-05	0.1135	0.1306	0.1172	0.120433	0.00899685	0.1299	0.1307	0.1416	0.134067	0.00653631		0.846594	0.974142	0.874192	0.898309	0.0671073
HS_321	2020-05-05	0.1306	0.1172	0.123	0.1236	0.00672012	0.1279	0.1295	0.1325	0.129967	0.00233524		1.00487	0.90177	0.946397	0.951013	0.0517065
HS_322	2020-05-06	0.1136	0.1137	0.1085	0.111933	0.00297377	0.0897	0.09	0.0874	0.0890333	0.00142244		1.27593	1.27705	1.21864	1.25721	0.0334007
HS_323	2020-05-06	0.0928	0.0926	0.0788	0.0880667	0.00802579	0.0993	0.098	0.0941	0.0971333	0.00270617		0.955388	0.953329	0.811256	0.906658	0.0826265
HS_324	2020-05-06	0.0695	0.073	0.0755	0.0726667	0.00301386	0.0889	0.0856	0.0863	0.0869333	0.00173877		0.799463	0.839724	0.868482	0.83589	0.0346686
HS_325	2020-05-06	0.077	0.0799	0.0752	0.0773667	0.00237136	0.1277	0.1251	0.111	0.121267	0.00898573		0.634964	0.658879	0.620121	0.637988	0.0195549
HS_326	2020-05-06	0.1227	0.111	0.1061	0.113267	0.00852897	0.1803	0.1742	0.1623	0.172267	0.00915442		0.712268	0.64435	0.615906	0.657508	0.0495103
HS_327	2020-05-06	0.0905	0.1081	0.0797	0.0927667	0.014335	0.0949	0.0862	0.0836	0.0882333	0.00591805		1.02569	1.22516	0.903287	1.05138	0.162467
HS_328	2020-05-06	0.127	0.1257	0.136	0.129567	0.00560922	0.106	0.0985	0.0937	0.0994	0.00619919		1.27767	1.26459	1.36821	1.30349	0.0564308
HS_329	2020-05-06	0.1311	0.1653	0.1339	0.143433	0.0189888	0.1522	0.1349	0.1403	0.142467	0.00885118		0.920215	1.16027	0.939869	1.00679	0.133286
HS_330	2020-05-06	0.0957	0.0905	0.1009	0.0957	0.0052	0.1014	0.0998	0.0955	0.0989	0.00305123		0.967644	0.915066	1.02022	0.967644	0.0525784
HS_331	2020-05-06	0.1136	0.1204	0.1129	0.115633	0.00414287	0.1238	0.1146	0.1246	0.121	0.00555698		0.938843	0.995041	0.933058	0.955647	0.0342386
HS_332	2020-05-06	0.1122	0.1047	0.1059	0.1076	0.00402865	0.1188	0.114	0.1073	0.113367	0.0057761		0.989709	0.923552	0.934137	0.949133	0.0355364
HS_333	2020-05-06	0.0739	0.0736	0.0846	0.0773667	0.00626605	0.0897	0.0832	0.0825	0.0851333	0.00397031		0.86805	0.864526	0.993735	0.908771	0.0736027
HS_334	2020-05-06	0.1721	0.1706	0.1716	0.171433	0.000763763	0.1826	0.1688	0.1531	0.168167	0.0147602		1.02339	1.01447	1.02042	1.01943	0.0045417
HS_335	2020-05-06	0.2997	0.3047	0.2785	0.2943	0.0139097	0.2547	0.2568	0.2476	0.253033	0.00482113		1.18443	1.20419	1.10065	1.16309	0.0549718
HS_336	2020-05-06	0.1011	0.1155	0.1119	0.1095	0.007494	0.1205	0.1078	0.1015	0.109933	0.00967798		0.919648	1.05064	1.01789	0.996058	0.0681686
HS_337	2020-05-06	0.098	0.1058	0.1095	0.104433	0.00587055	0.0962	0.095	0.0873	0.0928333	0.00482942		1.05566	1.13968	1.17953	1.12496	0.0632375
HS_338	2020-05-06	0.0837	0.0972	0.1251	0.102	0.0211133	0.1287	0.1173	0.1101	0.1187	0.0093787		0.705139	0.818871	1.05392	0.859309	0.177871
HS_339	2020-05-06	0.1245	0.1249	0.1287	0.126033	0.00231805	0.1576	0.1463	0.1395	0.1478	0.00914276		0.842355	0.845061	0.870771	0.852729	0.0156837
HS_340	2020-05-06	0.111	0.0942	0.094	0.0997333	0.00975773	0.1007	0.091	0.0836	0.0917667	0.00857574		1.20959	1.02652	1.02434	1.08681	0.106332
HS_341	2020-05-06	0.1384	0.1627	0.1339	0.145	0.0154929	0.1343	0.1184	0.1205	0.1244	0.00863771		1.11254	1.30788	1.07637	1.16559	0.124541
HS_342	2020-05-06	0.0951	0.098	0.0901	0.0944	0.00399625	0.0979	0.0901	0.0897	0.0925667	0.00462313		1.02737	1.0587	0.973353	1.01981	0.0431716
HS_343	2020-05-06	0.081	0.0731	0.0819	0.0786667	0.00484183	0.0786	0.0746	0.0731	0.0754333	0.00284312		1.0738	0.969068	1.08573	1.04286	0.0641869
HS_344	2020-05-06	0.0799	0.0744	0.0832	0.0791667	0.0044456	0.0739	0.067	0.0702	0.0703667	0.00345302		1.13548	1.05732	1.18238	1.12506	0.0631776
HS_345	2020-05-06	0.0851	0.0895	0.0867	0.0871	0.00222711	0.0783	0.0701	0.0697	0.0727	0.00485386		1.17056	1.23109	1.19257	1.19807	0.0306342
HS_346	2020-05-06	0.0801	0.0845	0.0826	0.0824	0.00220681	0.104	0.0984	0.0987	0.100367	0.00315013		0.798074	0.841913	0.822982	0.82099	0.0219875
HS_347	2020-05-06	0.0923	0.0917	0.0924	0.0921333	0.000378594	0.104	0.0974	0.0917	0.0977	0.00615549		0.944729	0.938588	0.945752	0.943023	0.00387507
HS_348	2020-05-06	0.2061	0.2123	0.2141	0.210833	0.00419682	0.1887	0.1908	0.1905	0.19	0.00113578		1.08474	1.11737	1.12684	1.10965	0.0220885
HS_349	2020-05-06	0.177	0.1778	0.1849	0.1799	0.00434856	0.1809	0.1648	0.1624	0.169367	0.01006		1.04507	1.04979	1.09171	1.06219	0.0256754
HS_350	2020-05-06	0.1005	0.1134	0.1003	0.104733	0.00750622	0.1192	0.1156	0.1052	0.113333	0.00727003		0.886765	1.00059	0.885	0.924118	0.0662313
HS_351	2020-05-06	0.0779	0.0869	0.0881	0.0843	0.00557494	0.0914	0.0935	0.082	0.0889667	0.006124		0.875609	0.97677	0.990259	0.947546	0.0626633
HS_352	2020-05-06	0.0941	0.0911	0.1029	0.0960333	0.00613297	0.1153	0.0993	0.0958	0.103467	0.0103963		0.909472	0.880477	0.994523	0.928157	0.0592748
HS_353	2020-05-06	0.1002	0.1018	0.1063	0.102767	0.0031628	0.171	0.1508	0.1491	0.156967	0.0121829		0.638352	0.648545	0.677214	0.654704	0.0201495
HS_354	2020-05-06	0.1039	0.0989	0.0947	0.0991667	0.00460579	0.1197	0.1146	0.1196	0.117967	0.00291605		0.880757	0.838372	0.802769	0.840633	0.0390432
HS_355	2020-05-06	0.1477	0.1354	0.1278	0.136967	0.0100421	0.1588	0.1484	0.1484	0.151867	0.00600444		0.972564	0.891572	0.841528	0.901888	0.0661243
HS_356	2020-05-06	0.0831	0.0775	0.0743	0.0783	0.00445421	0.0891	0.0877	0.0879	0.0882333	0.000757188		0.941821	0.878353	0.842085	0.88742	0.0504822
HS_357	2020-05-06	0.0922	0.0826	0.0805	0.0851	0.00623779	0.1111	0.0935	0.094	0.0995333	0.0100201		0.926323	0.829873	0.808774	0.85499	0.0626703
HS_358	2020-05-06	0.2025	0.1929	0.1997	0.198367	0.00493694	0.3031	0.2718	0.2827	0.285867	0.0158885		0.708372	0.67479	0.698577	0.693913	0.0172701
HS_359	2020-05-06	0.0913	0.0885	0.0909	0.0902333	0.00151438	0.0953	0.0923	0.0872	0.0916	0.00409512		0.996725	0.966157	0.992358	0.98508	0.0165325
HS_360	2020-05-06	0.1415	0.14	0.1341	0.138533	0.00391195	0.193	0.1644	0.134	0.1638	0.0295046		0.863858	0.854701	0.818681	0.845747	0.0238825
HS_361	2020-05-06	0.1072	0.112	0.1224	0.113867	0.00777003	0.1303	0.1156	0.1144	0.1201	0.00885381		0.89259	0.932556	1.01915	0.948099	0.0646963
HS_362	2020-05-06	0.1819	0.1608	0.164	0.1689	0.0113715	0.1732	0.1568	0.1504	0.160133	0.0117598		1.13593	1.00416	1.02415	1.05475	0.0710124
HS_363	2020-05-06	0.1154	0.121	0.1239	0.1201	0.00432088	0.0807	0.0836	0.0756	0.0799667	0.0040501		1.4431	1.51313	1.5494	1.50188	0.0540335
HS_364	2020-05-06	0.0887	0.0861	0.0895	0.0881	0.00177764	0.0849	0.0877	0.0798	0.0841333	0.00400541		1.05428	1.02338	1.06379	1.04715	0.0211288
HS_365	2020-05-06	0.0956	0.1179	0.0969	0.103467	0.0125165	0.1176	0.12	0.1072	0.114933	0.00680392		0.831787	1.02581	0.843097	0.900232	0.108902
HS_366	2020-05-06	0.2102	0.2016	0.1975	0.2031	0.00648151	0.2067	0.2068	0.173	0.1955	0.0194856		1.07519	1.0312	1.01023	1.03887	0.0331535
HS_367	2020-05-06	0.1019	0.0981	0.1126	0.1042	0.00751864	0.1196	0.1105	0.1095	0.1132	0.00556507		0.900177	0.866608	0.9947	0.920495	0.0664191
HS_368	2020-05-06	0.154	0.1572	0.1623	0.157833	0.00418609	0.2174	0.2108	0.2051	0.2111	0.00615549		0.729512	0.744671	0.76883	0.747671	0.0198299
HS_369	2020-05-06	0.0975	0.1017	0.1123	0.103833	0.00762714	0.1003	0.0969	0.0942	0.0971333	0.00305669		1.00377	1.04701	1.15614	1.06898	0.0785224
HS_370	2020-05-06	0.0816	0.083	0.089	0.0845333	0.00393107	0.0857	0.0889	0.096	0.0902	0.00527162		0.904656	0.920177	0.986696	0.937177	0.0435817
HS_371	2020-05-06	0.1539	0.1791	0.1774	0.170133	0.0140842	0.1374	0.1292	0.1165	0.1277	0.0105304		1.20517	1.40251	1.38919	1.33229	0.110291
HS_372	2020-05-06	0.0984	0.0972	0.0989	0.0981667	0.000873689	0.093	0.0785	0.0835	0.085	0.00736546		1.15765	1.14353	1.16353	1.1549	0.0102787
HS_373	2020-05-07	0.1458	0.1431	0.1392	0.1427	0.00331813	0.133	0.1052	0.1121	0.116767	0.0144756		1.24864	1.22552	1.19212	1.2221	0.0284168
HS_374	2020-05-07	0.3366	0.3646	0.3349	0.345367	0.0166782	0.3946	0.2541	0.3071	0.3186	0.0709524		1.0565	1.14438	1.05116	1.08401	0.0523485
HS_375	2020-05-07	0.0927	0.1097	0.0965	0.0996333	0.00892263	0.0871	0.0768	0.1394	0.1011	0.0335662		0.916914	1.08506	0.9545	0.985493	0.0882555
HS_376	2020-05-07	0.0709	0.0835	0.0851	0.0798333	0.00777775	0.1126	0.0915	0.0981	0.100733	0.0107937		0.703839	0.828921	0.844805	0.792522	0.0772112
HS_377	2020-05-07	0.0647	0.0616	0.0653	0.0638667	0.00198578	0.0706	0.0754	0.0756	0.0738667	0.00283078		0.875903	0.833935	0.884025	0.864621	0.0268833
HS_378	2020-05-07	0.0682	0.0764	0.0691	0.0712333	0.00449704	0.1144	0.0792	0.084	0.0925333	0.0190886		0.737032	0.825648	0.746758	0.769813	0.0485991
HS_379	2020-05-07	0.1317	0.1423	0.1338	0.135933	0.00561278	0.1308	0.1405	0.1508	0.1407	0.0100015		0.936034	1.01137	0.950959	0.966122	0.0398918
HS_380	2020-05-07	0.1092	0.1049	0.1225	0.1122	0.00917551	0.1215	0.1095	0.1093	0.113433	0.00698665		0.96268	0.924772	1.07993	0.989127	0.080889
HS_381	2020-05-07	0.1382	0.1365	0.1425	0.139067	0.00309246	0.1551	0.136	0.1466	0.1459	0.00956922		0.947224	0.935572	0.976696	0.953164	0.0211958
HS_382	2020-05-07	0.1183	0.1315	0.1482	0.132667	0.0149841	0.1605	0.1717	0.1695	0.167233	0.00593408		0.707395	0.786326	0.886187	0.793303	0.0896
HS_383	2020-05-07	0.1187	0.1537	0.1307	0.134367	0.0177858	0.1303	0.1182	0.1187	0.1224	0.00684617		0.969771	1.25572	1.06781	1.09777	0.145309
HS_384	2020-05-07	0.0921	0.1114	0.0886	0.0973667	0.0122786	0.1129	0.1266	0.109	0.116167	0.00924356		0.792826	0.958967	0.762697	0.838164	0.105698
HS_385	2020-05-07	0.0869	0.0845	0.0896	0.087	0.00255147	0.1011	0.0924	0.1004	0.0979667	0.00483356		0.887036	0.862538	0.914597	0.888057	0.0260443
HS_386	2020-05-07	0.0877	0.0826	0.0961	0.0888	0.00681689	0.1027	0.0927	0.0944	0.0966	0.0053507		0.907867	0.855072	0.994824	0.919255	0.0705682
HS_387	2020-05-07	0.0641	0.0665	0.0688	0.0664667	0.00235018	0.0667	0.0725	0.0677	0.0689667	0.00310054		0.929435	0.964234	0.997583	0.963751	0.034077
HS_388	2020-05-07	0.0808	0.0794	0.0809	0.0803667	0.00083865	0.093	0.0817	0.08	0.0849	0.00706612		0.951708	0.935218	0.952886	0.946604	0.00987809
HS_389	2020-05-07	0.1068	0.0944	0.1037	0.101633	0.00645316	0.1036	0.1542	0.1088	0.1222	0.0278345		0.873977	0.772504	0.848609	0.831697	0.0528082
HS_390	2020-05-07	0.0886	0.0973	0.0868	0.0909	0.00561516	0.1181	0.1214	0.1482	0.129233	0.0165083		0.685582	0.752902	0.671653	0.703379	0.0434498
HS_391	2020-05-07	0.6971	0.6879	0.5856	0.656867	0.0618899	0.8114	0.8695	0.8026	0.827833	0.0363517		0.842078	0.830964	0.707389	0.793477	0.0747613
HS_392	2020-05-11	0.0435	0.0461	0.0434	0.0443333	0.0015308	0.0442	0.0439	0.0446	0.0442333	0.000351188		0.983421	1.0422	0.981161	1.00226	0.0346073
HS_393	2020-05-11	0.0551	0.0457	0.0469	0.0492333	0.00511599	0.0491	0.0495	0.0504	0.0496667	0.000665833		1.1094	0.920134	0.944295	0.991275	0.103006
HS_394	2020-05-11	0.0489	0.0479	0.0478	0.0482	0.000608276	0.0656	0.0528	0.0526	0.057	0.00744849		0.857895	0.840351	0.838596	0.845614	0.0106715
HS_395	2020-05-11	0.0484	0.0486	0.0508	0.0492667	0.00133167	0.051	0.0533	0.0525	0.0522667	0.00116762		0.92602	0.929847	0.971939	0.942602	0.0254783
HS_396	2020-05-11	0.045	0.0453	0.0449	0.0450667	0.000208167	0.0445	0.0458	0.0461	0.0454667	0.00085049		0.989736	0.996334	0.987537	0.991202	0.00457844
HS_397	2020-05-11	0.0503	0.0492	0.0505	0.05	0.0007	0.0454	0.0478	0.0479	0.0470333	0.00141539		1.06945	1.04607	1.07371	1.06308	0.0148831
HS_398	2020-05-11	0.0457	0.0456	0.0461	0.0458	0.000264575	0.0477	0.048	0.0474	0.0477	0.0003		0.958071	0.955975	0.966457	0.960168	0.00554665
HS_399	2020-05-11	0.0425	0.0433	0.0426	0.0428	0.00043589	0.0451	0.0443	0.0442	0.0445333	0.000493288		0.954341	0.972305	0.956587	0.961078	0.00978795
HS_400	2020-05-11	0.0443	0.0442	0.0442	0.0442333	5.7735e-05	0.0465	0.0506	0.0461	0.0477333	0.00249065		0.928073	0.925978	0.925978	0.926676	0.00120953
HS_401	2020-05-11	0.0433	0.0441	0.0436	0.0436667	0.000404145	0.0555	0.0433	0.0443	0.0477	0.00677348		0.907757	0.924528	0.914046	0.915444	0.00847265
HS_402	2020-05-11	0.049	0.0434	0.0431	0.0451667	0.00332315	0.0448	0.0473	0.0446	0.0455667	0.00150444		1.07535	0.952451	0.945867	0.991222	0.0729294
HS_403	2020-05-13	0.0438	0.0509	0.048	0.0475667	0.00356978	0.0443	0.0445	0.0441	0.0443	0.0002		0.988713	1.14898	1.08352	1.07374	0.080582
HS_404	2020-05-13	0.0439	0.0455	0.045	0.0448	0.000818535	0.0442	0.0443	0.0447	0.0444	0.000264575		0.988739	1.02477	1.01351	1.00901	0.0184355
HS_405	2020-05-13	0.0481	0.0483	0.0484	0.0482667	0.000152753	0.0504	0.0506	0.0509	0.0506333	0.000251661		0.949967	0.953917	0.955892	0.953259	0.00301684
HS_406	2020-05-13	0.0463	0.0468	0.0462	0.0464333	0.000321455	0.0516	0.0502	0.0501	0.0506333	0.00083865		0.914417	0.924292	0.912442	0.917051	0.00634868
HS_407	2020-05-13	0.1492	0.1271	0.1184	0.131567	0.0158784	0.1785	0.1735	0.1635	0.171833	0.00763763		0.868283	0.73967	0.68904	0.765664	0.0924058
HS_408	2020-05-13	0.1895	0.1917	0.1972	0.1928	0.00396611	0.1767	0.1708	0.1643	0.1706	0.00620242		1.11079	1.12368	1.15592	1.13013	0.023248
HS_409	2020-05-13	0.117	0.1045	0.107	0.1095	0.00661438	0.1194	0.1134	0.11	0.114267	0.00475955		1.02392	0.914527	0.936406	0.958285	0.0578855
HS_410	2020-05-13	0.1948	0.1848	0.1788	0.186133	0.0080829	0.1948	0.1894	0.1726	0.1856	0.0115776		1.04957	0.99569	0.963362	1.00287	0.0435501
HS_411	2020-05-13	0.1247	0.1205	0.1155	0.120233	0.00460579	0.1517	0.1531	0.146	0.150267	0.00376076		0.829858	0.801908	0.768634	0.800133	0.0306508
HS_412	2020-05-13	0.1416	0.1432	0.1368	0.140533	0.00333067	0.1762	0.169	0.1657	0.1703	0.00536936		0.831474	0.840869	0.803288	0.82521	0.0195576
HS_413	2020-05-14	0.2367	0.245	0.1969	0.2262	0.0257117	0.1835	0.182	0.18	0.181833	0.00175594		1.30174	1.34739	1.08286	1.244	0.141402
HS_414	2020-05-14	0.188	0.2198	0.2226	0.210133	0.0192191	0.2585	0.256	0.244	0.252833	0.00775134		0.743573	0.869347	0.880422	0.831114	0.0760148
HS_415	2020-05-14	0.2624	0.2553	0.2434	0.2537	0.00960052	0.3087	0.3072	0.1346	0.250167	0.100086		1.0489	1.02052	0.972951	1.01412	0.0383765
HS_416	2020-05-14	0.2202	0.2066	0.1977	0.208167	0.0113315	0.1678	0.1741	0.1787	0.173533	0.00547205		1.26892	1.19055	1.13926	1.19958	0.0652988
HS_417	2020-05-14	0.3987	0.4249	0.4116	0.411733	0.0131005	0.684	0.6773	0.6711	0.677467	0.00645161		0.588516	0.62719	0.607558	0.607754	0.0193375
HS_418	2020-05-14	0.1008	0.1033	0.103	0.102367	0.00136504	0.1201	0.1164	0.1214	0.1193	0.00259422		0.844929	0.865884	0.86337	0.858061	0.0114421
HS_419	2020-05-14	0.2521	0.2635	0.2478	0.254467	0.00811316	0.3099	0.3112	0.3043	0.308467	0.00366652		0.817268	0.854225	0.803328	0.824941	0.0263016
HS_420	2020-05-14	0.3844	0.3858	0.3707	0.3803	0.00834326	0.3996	0.3905	0.3593	0.383133	0.0211358		1.00331	1.00696	0.967548	0.992605	0.0217764
HS_421	2020-05-14	0.1584	0.1605	0.1489	0.155933	0.00618088	0.1767	0.1743	0.1577	0.169567	0.0103467		0.934146	0.94653	0.878121	0.919599	0.0364511
HS_422	2020-05-14	0.2975	0.2905	0.3098	0.299267	0.00977053	0.4434	0.4244	0.4118	0.426533	0.0159077		0.697484	0.681072	0.726321	0.701626	0.0229068
HS_423	2020-05-18	0.3324	0.3022	0.3065	0.3137	0.0163368	0.4273	0.4304	0.4125	0.4234	0.00956609		0.785073	0.713746	0.723902	0.740907	0.0385847
HS_424	2020-05-18	0.3948	0.3736	0.3665	0.3783	0.0147238	0.7267	0.7067	0.6924	0.7086	0.0172288		0.557155	0.527237	0.517217	0.53387	0.0207787
HS_425	2020-05-18	0.15	0.1383	0.1398	0.1427	0.00636632	0.089	0.0808	0.0824	0.0840667	0.00434665		1.7843	1.64512	1.66297	1.69746	0.0757294
HS_426	2020-05-18	0.2384	0.2195	0.2066	0.2215	0.0159941	0.2183	0.2247	0.2104	0.2178	0.0071631		1.09458	1.00781	0.948577	1.01699	0.0734346
HS_427	2020-05-18	0.1905	0.1751	0.1725	0.179367	0.00972899	0.1986	0.1984	0.1805	0.1925	0.0103928		0.98961	0.90961	0.896104	0.931775	0.0505402
HS_428	2020-05-18	0.1526	0.137	0.136	0.141867	0.00930878	0.1779	0.1779	0.1652	0.173667	0.00733235		0.878695	0.788868	0.783109	0.816891	0.0536014
HS_429	2020-05-18	0.2637	0.2449	0.2391	0.249233	0.0128598	0.3648	0.3388	0.3028	0.335467	0.0311341		0.786069	0.730028	0.712738	0.742945	0.0383339
HS_430	2020-05-18	0.2676	0.2565	0.2398	0.254633	0.0139937	0.2818	0.257	0.2564	0.265067	0.0144946		1.00956	0.967681	0.904678	0.960639	0.0527931
HS_431	2020-05-18	0.1582	0.139	0.1373	0.144833	0.011607	0.18	0.1723	0.1723	0.174867	0.0044456		0.904689	0.794891	0.78517	0.82825	0.0663765
HS_432	2020-05-18	0.1277	0.1141	0.1224	0.1214	0.00685493	0.122	0.1178	0.1166	0.1188	0.00283549		1.07492	0.960438	1.0303	1.02189	0.0577014
HS_433	2020-05-20	0.1108	0.1157	0.1071	0.1112	0.00431393	0.0984	0.0914	0.0963	0.0953667	0.00359212		1.16183	1.21321	1.12303	1.16603	0.0452352
HS_434	2020-05-20	0.2473	0.1835	0.1893	0.2067	0.03528	0.1652	0.1686	0.1417	0.1585	0.0146482		1.56025	1.15773	1.19432	1.3041	0.222587
HS_435	2020-05-20	0.1614	0.1623	0.1576	0.160433	0.00249466	0.1936	0.1914	0.1952	0.1934	0.00190788		0.83454	0.839193	0.814891	0.829542	0.012899
HS_436	2020-05-20	0.2043	0.1842	0.1957	0.194733	0.0100848	0.2245	0.2239	0.2404	0.2296	0.00935788		0.889808	0.802265	0.852352	0.848142	0.0439234
HS_437	2020-05-20	0.0908	0.0872	0.0841	0.0873667	0.00335311	0.1292	0.1153	0.1177	0.120733	0.00742989		0.752071	0.722253	0.696576	0.723633	0.0277728
HS_438	2020-05-20	0.1634	0.1652	0.1608	0.163133	0.00221209	0.179	0.1834	0.1849	0.182433	0.00306649		0.89567	0.905536	0.881418	0.894208	0.0121255
HS_439	2020-05-20	0.272	0.2467	0.2558	0.258167	0.012815	0.4369	0.4504	0.4364	0.441233	0.0079425		0.616454	0.559115	0.579739	0.585102	0.0290435
HS_440	2020-05-20	0.2381	0.2267	0.2131	0.225967	0.0125161	0.4276	0.4367	0.4336	0.432633	0.00462637		0.550351	0.524	0.492565	0.522305	0.0289301
HS_441	2020-05-20	0.2571	0.2613	0.2691	0.2625	0.00608933	0.379	0.3962	0.3898	0.388333	0.00869329		0.66206	0.672876	0.692961	0.675966	0.0156807
HS_442	2020-05-20	0.1659	0.1585	0.1547	0.1597	0.00569561	0.2337	0.2538	0.2473	0.244933	0.0102569		0.677327	0.647115	0.6316	0.652014	0.0232537
HS_443	2020-05-25	0.153	0.161	0.162	0.158667	0.00493288	0.2451	0.2626	0.2714	0.2597	0.0133877		0.589141	0.619946	0.623797	0.610961	0.0189945
HS_444	2020-05-25	0.1475	0.1495	0.1496	0.148867	0.00118462	0.1778	0.1748	0.1658	0.1728	0.006245		0.853588	0.865162	0.865741	0.861497	0.00685546
HS_445	2020-05-25	0.1438	0.1398	0.149	0.1442	0.00461303	0.1936	0.1883	0.1981	0.193333	0.00490544		0.743793	0.723103	0.77069	0.745862	0.0238605
HS_446	2020-05-25	0.2878	0.2876	0.3001	0.291833	0.00715984	0.472	0.4921	0.5088	0.490967	0.0184262		0.586191	0.585783	0.611243	0.594406	0.0145832
HS_447	2020-05-25	0.1036	0.1027	0.0995	0.101933	0.00215484	0.1274	0.118	0.1177	0.121033	0.00551574		0.855963	0.848527	0.822088	0.842192	0.0178037
HS_448	2020-05-25	0.4025	0.4269	0.4079	0.412433	0.0128161	0.4858	0.4992	0.535	0.506667	0.0254357		0.794408	0.842566	0.805066	0.814013	0.025295
HS_449	2020-05-25	0.1796	0.1813	0.1839	0.1816	0.00216564	0.2478	0.2537	0.2555	0.252333	0.00402782		0.711757	0.718494	0.728798	0.719683	0.00858246
HS_450	2020-05-25	0.3118	0.3269	0.3314	0.323367	0.0102666	0.4461	0.4922	0.4804	0.4729	0.0239477		0.659336	0.691267	0.700782	0.683795	0.0217099
HS_451	2020-05-26	0.1539	0.1855	0.1556	0.165	0.0177739	0.2135	0.2251	0.2195	0.219367	0.00580115		0.701565	0.845616	0.709315	0.752165	0.0810235
HS_452	2020-05-26	0.2449	0.2286	0.2294	0.2343	0.00918858	0.3575	0.3546	0.3543	0.355467	0.0017673		0.688953	0.643098	0.645349	0.659134	0.0258493
HS_453	2020-05-26	0.2835	0.2696	0.2737	0.2756	0.00714213	0.3598	0.3199	0.3604	0.3467	0.0232114		0.81771	0.777618	0.789443	0.794924	0.0206003
HS_454	2020-05-26	0.2296	0.2082	0.2096	0.2158	0.0119716	0.2442	0.257	0.2652	0.255467	0.0105836		0.898747	0.814979	0.820459	0.844729	0.0468618
HS_455	2020-05-26	0.1661	0.1676	0.1646	0.1661	0.0015	0.1793	0.1873	0.1906	0.185733	0.00581062		0.894293	0.902369	0.886217	0.894293	0.00807609
HS_456	2020-05-26	0.0871	0.094	0.08	0.0870333	0.00700024	0.0949	0.1034	0.0887	0.0956667	0.00737993		0.910453	0.982578	0.836237	0.909756	0.0731732
HS_457	2020-05-26	0.2353	0.2296	0.2532	0.239367	0.0123144	0.3975	0.3563	0.371	0.374933	0.0208797		0.627578	0.612376	0.67532	0.638425	0.0328441
HS_458	2020-05-26	0.1674	0.1682	0.168	0.167867	0.000416333	0.2039	0.2078	0.2105	0.2074	0.00331813		0.807136	0.810993	0.810029	0.809386	0.00200739
HS_459	2020-05-26	0.225	0.2257	0.2221	0.224267	0.00190875	0.3069	0.3053	0.2958	0.302667	0.00600028		0.743392	0.745705	0.733811	0.740969	0.00630645
HS_460	2020-05-26	0.3744	0.3832	0.3675	0.375033	0.00786914	0.6332	0.7453	0.5184	0.6323	0.113453		0.592124	0.606041	0.581211	0.593126	0.0124453
HS_461	2020-05-27	0.2935	0.3148	0.3076	0.3053	0.0108347	0.4518	0.4592	0.4595	0.456833	0.00436157		0.642466	0.689092	0.673331	0.668296	0.0237169
HS_462	2020-05-27	0.1233	0.1267	0.1262	0.1254	0.00183576	0.1778	0.1772	0.2005	0.185167	0.0132824		0.665887	0.684248	0.681548	0.677228	0.00991407
HS_463	2020-05-27	0.1843	0.1885	0.1816	0.1848	0.00347707	0.2352	0.2201	0.2362	0.2305	0.00902053		0.799566	0.817787	0.787852	0.801735	0.0150849
HS_464	2020-05-27	0.2099	0.2091	0.2149	0.2113	0.00314325	0.2915	0.2869	0.296	0.291467	0.00455009		0.720151	0.717406	0.737306	0.724954	0.0107842
HS_465	2020-05-27	0.2562	0.244	0.2467	0.248967	0.00640807	0.1884	0.1942	0.2049	0.195833	0.00837038		1.30826	1.24596	1.25974	1.27132	0.032722
HS_466	2020-05-27	0.169	0.1662	0.1688	0.168	0.00156205	0.3029	0.2739	0.2906	0.289133	0.0145555		0.584505	0.574821	0.583814	0.581047	0.00540252
HS_467	2020-05-27	0.1666	0.1631	0.1637	0.164467	0.00187172	0.2156	0.2201	0.2169	0.217533	0.00231589		0.76586	0.74977	0.752528	0.756053	0.00860429
HS_468	2020-05-27	0.1575	0.1527	0.1554	0.1552	0.00240624	0.1963	0.3617	0.1947	0.2509	0.0959589		0.62774	0.608609	0.61937	0.618573	0.00959044
HS_469	2020-05-27	0.1967	0.1866	0.18	0.187767	0.00841091	0.247	0.2488	0.2534	0.249733	0.00330051		0.78764	0.747197	0.720769	0.751869	0.0336795
HS_470	2020-05-27	0.2936	0.2946	0.2939	0.294033	0.00051316	0.5245	0.4693	0.5159	0.503233	0.0297001		0.583427	0.585414	0.584023	0.584288	0.00101973
HS_471	2020-05-28	0.2176	0.2176	0.2064	0.213867	0.00646632	0.3176	0.3222	0.3249	0.321567	0.00369098		0.676687	0.676687	0.641858	0.665077	0.0201088
HS_472	2020-05-28	0.2863	0.2767	0.2578	0.2736	0.0145007	0.3323	0.3378	0.3539	0.341333	0.0112251		0.83877	0.810645	0.755273	0.801563	0.0424825
HS_473	2020-05-28	0.5022	0.4807	0.4758	0.486233	0.0140429	0.8746	0.8933	0.9057	0.8912	0.015656		0.56351	0.539385	0.533887	0.545594	0.0157573
HS_474	2020-05-28	0.1976	0.1903	0.2035	0.197133	0.00661236	0.2637	0.2628	0.2573	0.261267	0.00346458		0.756315	0.728375	0.778898	0.754529	0.0253089
HS_475	2020-05-28	0.165	0.1646	0.1655	0.165033	0.000450925	0.2286	0.2331	0.2258	0.229167	0.00368284		0.72	0.718255	0.722182	0.720145	0.00196767
HS_476	2020-05-28	0.1182	0.1094	0.111	0.112867	0.00468757	0.1172	0.1218	0.1145	0.117833	0.00369098		1.00311	0.92843	0.942008	0.95785	0.0397814
HS_477	2020-05-28	0.3026	0.3146	0.307	0.308067	0.00607069	0.4754	0.4722	0.4791	0.475567	0.00345302		0.636294	0.661527	0.645546	0.647789	0.0127652
HS_478	2020-05-28	0.1322	0.1304	0.1287	0.130433	0.00175024	0.1895	0.1895	0.1892	0.1894	0.000173205		0.697994	0.68849	0.679514	0.688666	0.00924096
HS_479	2020-05-28	0.1187	0.1194	0.1228	0.1203	0.00219317	0.1749	0.1627	0.1672	0.168267	0.00616955		0.705428	0.709588	0.729794	0.714937	0.0130339
HS_480	2020-05-28	0.1191	0.1233	0.118	0.120133	0.00279702	0.139	0.1413	0.1426	0.140967	0.001823		0.844881	0.874675	0.837077	0.852211	0.0198417
HS_481	2020-06-01	0.343	0.3316	0.3253	0.3333	0.00897162	0.4608	0.4508	0.4764	0.462667	0.0129017		0.741354	0.716715	0.703098	0.720389	0.0193911
HS_482	2020-06-01	0.7398	0.6872	0.6096	0.678867	0.0654988	0.7465	0.7334	0.654	0.7113	0.0500537		1.04007	0.966118	0.857022	0.954403	0.0920832
HS_483	2020-06-01	0.2289	0.209	0.2126	0.216833	0.0106039	0.2837	0.2689	0.2835	0.2787	0.00848764		0.821313	0.74991	0.762827	0.778017	0.0380478
HS_484	2020-06-01	0.1144	0.1141	0.1048	0.1111	0.00545802	0.1074	0.1092	0.1053	0.1073	0.00195192		1.06617	1.06337	0.976701	1.03541	0.0508669
HS_485	2020-06-01	0.2254	0.2114	0.2037	0.2135	0.0110014	0.3639	0.346	0.3424	0.350767	0.0115154		0.642592	0.60268	0.580728	0.608667	0.0313638
HS_486	2020-06-01	0.1348	0.1385	0.1304	0.134567	0.00405504	0.1927	0.1935	0.1914	0.192533	0.00105987		0.700139	0.719356	0.677285	0.698927	0.0210615
HS_487	2020-06-01	0.2295	0.2196	0.2112	0.2201	0.00916024	0.2716	0.2676	0.2599	0.266367	0.00594671		0.861594	0.824427	0.792892	0.826305	0.0343896
HS_488	2020-06-01	0.1826	0.1744	0.1704	0.1758	0.00621932	0.1932	0.1908	0.1978	0.193933	0.00355715		0.941561	0.899278	0.878652	0.906497	0.0320694
HS_489	2020-06-01	0.2352	0.2399	0.2416	0.2389	0.00331512	0.3511	0.3553	0.3453	0.350567	0.00502129		0.670914	0.684321	0.68917	0.681468	0.00945645
HS_490	2020-06-01	0.146	0.1333	0.1272	0.1355	0.00959114	0.1941	0.1931	0.1995	0.195567	0.00344287		0.746548	0.681609	0.650418	0.692858	0.0490428
HS_491	2020-06-03	0.1563	0.1719	0.1678	0.165333	0.00808723	0.1535	0.169	0.1543	0.158933	0.00872716		0.983431	1.08159	1.05579	1.04027	0.0508844
HS_492	2020-06-03	0.155	0.1316	0.1345	0.140367	0.0127555	0.1101	0.1068	0.1027	0.106533	0.0037072		1.45494	1.23529	1.26252	1.31758	0.119733
HS_493	2020-06-03	0.124	0.1025	0.0901	0.105533	0.0171524	0.0921	0.0903	0.083	0.0884667	0.00481906		1.40166	1.15863	1.01846	1.19292	0.193885
HS_494	2020-06-03	0.2109	0.1791	0.1585	0.182833	0.0263987	0.1244	0.1305	0.1164	0.123767	0.0070713		1.70401	1.44708	1.28064	1.47724	0.213294
HS_495	2020-06-03	0.1166	0.1083	0.1067	0.110533	0.00531445	0.0895	0.081	0.085	0.0851667	0.00425245		1.36908	1.27162	1.25284	1.29785	0.0624005
HS_496	2020-06-03	0.1531	0.1458	0.1261	0.141667	0.0139665	0.138	0.1323	0.1213	0.130533	0.00848901		1.17288	1.11696	0.966037	1.08529	0.106996
HS_497	2020-06-03	0.0967	0.1057	0.0913	0.0979	0.00727461	0.081	0.0756	0.079	0.0785333	0.00273008		1.23132	1.34593	1.16256	1.2466	0.0926309
HS_498	2020-06-03	0.1032	0.1033	0.1	0.102167	0.00187705	0.0965	0.0991	0.0949	0.0968333	0.00211975		1.06575	1.06678	1.0327	1.05508	0.0193844
HS_499	2020-06-03	0.1265	0.1324	0.1321	0.130333	0.00332315	0.1073	0.0991	0.0957	0.1007	0.00596322		1.25621	1.3148	1.31182	1.29427	0.0330005
HS_500	2020-06-03	0.123	0.1093	0.108	0.113433	0.00831044	0.0961	0.0909	0.1	0.0956667	0.00456545		1.28571	1.14251	1.12892	1.18571	0.0868687

## Sheet: Figure 1b N-protein
Cutoff:	Mean 2017-2019	1.50293
	s.d. 2017-2019	0.53163
	Mean+5 s.d.	4.16108
		A450 1:100					A450 1:100 no AG						A450 1:100 , No AG background divided
ID	Blood collection	A450 (technical rep.)			Ave	SD	A450 (technical rep.)			Ave	SD		A450 (technical rep.)			Ave	SD
SARS-CoV-2_1	4	2.787	2.7914	2.7605	2.77963	0.0167154	0.0709	0.0638	0.0658	0.0668333	0.00366106		41.7007	41.7666	41.3042	41.5905	0.250105
SARS-CoV-2_3	1	2.2436	2.2261	2.237	2.23557	0.00883761	0.1315	0.1516	0.1338	0.138967	0.0110011		16.1449	16.0189	16.0974	16.0871	0.0635952
SARS-CoV-2_4	6	1.4281	1.3592	1.3747	1.38733	0.0361456	0.1003	0.1005	0.098	0.0996	0.00138924		14.3384	13.6466	13.8022	13.929	0.362907
SARS-CoV-2_5	3	2.7289	2.7077	2.6788	2.70513	0.0251484	0.0763	0.0702	0.0684	0.0716333	0.00414045		38.0954	37.7994	37.396	37.7636	0.351072
SARS-CoV-2_6	6	0.7972	0.8166	0.8626	0.825467	0.0335895	0.0632	0.0564	0.058	0.0592	0.00355528		13.4662	13.7939	14.5709	13.9437	0.56739
SARS-CoV-2_8	6	2.3961	2.404	2.3363	2.3788	0.0370174	0.0862	0.0792	0.0766	0.0806667	0.00496521		29.7037	29.8017	28.9624	29.4893	0.458894
SARS-CoV-2_12	1	0.8215	0.7744	0.8303	0.808733	0.0300573	0.0989	0.0937	0.086	0.0928667	0.00649025		8.84602	8.33884	8.94078	8.70854	0.323661
SARS-CoV-2_13	2	2.4686	2.4795	2.3905	2.4462	0.0485445	0.1135	0.1034	0.0918	0.1029	0.0108586		23.9903	24.0962	23.2313	23.7726	0.471764
SARS-CoV-2_15	8	2.7488	2.7239	2.7075	2.72673	0.0207953	0.4514	0.4333	0.4186	0.434433	0.0164293		6.32732	6.27001	6.23226	6.27653	0.0478676
SARS-CoV-2_16	8	2.6328	2.693	2.6679	2.66457	0.0302381	0.0707	0.0666	0.0753	0.0708667	0.00435239		37.1515	38.0009	37.6468	37.5997	0.42669
SARS-CoV-2_17	6	3.0005	2.9834	2.9523	2.97873	0.0244365	0.0924	0.0865	0.0858	0.0882333	0.00362537		34.0064	33.8126	33.4601	33.7597	0.276953
SARS-CoV-2_18	1	3.0255	2.9871	2.9727	2.9951	0.027294	0.0961	0.0851	0.0775	0.0862333	0.00935165		35.085	34.6397	34.4727	34.7325	0.316513
SARS-CoV-2_19	1	1.8876	1.9151	1.9889	1.93053	0.0523838	0.1258	0.1449	0.11	0.1269	0.017476		14.8747	15.0914	15.673	15.213	0.412796
SARS-CoV-2_20	1	2.0476	2.0438	1.8429	1.9781	0.117102	0.0681	0.0642	0.0603	0.0642	0.0039		31.8941	31.8349	28.7056	30.8115	1.82402
SARS-CoV-2_23	6	0.2609	0.2393	0.2533	0.251167	0.0109569	0.1281	0.1018	0.0939	0.107933	0.017906		2.41723	2.21711	2.34682	2.32705	0.101515
SARS-CoV-2_25	6	1.8171	1.7439	1.7252	1.76207	0.0485687	0.3782	0.3442	0.327	0.3498	0.0260553		5.19468	4.98542	4.93196	5.03735	0.138847
SARS-CoV-2_26	5	0.2107	0.2104	0.1913	0.204133	0.011115	0.1224	0.116	0.099	0.112467	0.0120935		1.87344	1.87078	1.70095	1.81506	0.0988293
SARS-CoV-2_27	3	1.0722	1.0634	1.0825	1.0727	0.00955981	0.1327	0.1296	0.1203	0.127533	0.00645316		8.40721	8.33821	8.48798	8.41113	0.0749593
SARS-CoV-2_28	6	0.2131	0.2	0.1738	0.195633	0.0200106	0.166	0.1394	0.1333	0.146233	0.017388		1.45726	1.36768	1.18851	1.33782	0.13684
SARS-CoV-2_30	6	0.8784	0.8447	0.8509	0.858	0.0179368	0.0974	0.0841	0.0807	0.0874	0.00882553		10.0503	9.66476	9.7357	9.81693	0.205227
SARS-CoV-2_31	2	2.7359	2.7085	2.7015	2.7153	0.0181802	0.1244	0.1134	0.1025	0.113433	0.01095		24.119	23.8775	23.8158	23.9374	0.160272
		A450 1:100					A450 1:100 no AG						A450 1:100 , No AG background divided
ID	Blood collection	A450 (technical rep.)			Ave	SD	A450 (technical rep.)			Ave	SD		A450 (technical rep.)			Ave	SD
HS_015	2017	0.0756	0.0683	0.0701	0.0713333	0.00380307	0.0594	0.0583	0.0598	0.0591667	0.000776745		1.27775	1.15437	1.18479	1.20563	0.0642772
HS_016	2017	0.1237	0.1112	0.1217	0.118867	0.00671441	0.0772	0.0745	0.0665	0.0727333	0.00556447		1.70073	1.52887	1.67324	1.63428	0.0923155
HS_021	2017	0.1503	0.1516	0.1385	0.1468	0.00721734	0.0951	0.0957	0.0819	0.0909	0.0078		1.65347	1.66777	1.52365	1.61496	0.0793987
HS_025	2017	0.0884	0.0893	0.1	0.0925667	0.00645316	0.0768	0.0825	0.0752	0.0781667	0.0038371		1.13092	1.14243	1.27932	1.18422	0.0825565
HS_029	2017	0.1152	0.113	0.1112	0.113133	0.00200333	0.0878	0.0884	0.0815	0.0859	0.0038223		1.34109	1.31548	1.29453	1.31704	0.0233217
HS_030	2017	0.1445	0.1471	0.1471	0.146233	0.00150111	0.1061	0.1202	0.1084	0.111567	0.00756461		1.29519	1.31849	1.31849	1.31073	0.0134548
HS_041	2018	0.2924	0.3164	0.2991	0.302633	0.012384	0.2232	0.2164	0.2007	0.213433	0.0115396		1.36998	1.48243	1.40137	1.41793	0.0580228
HS_042	2018	0.3471	0.3044	0.2874	0.312967	0.0307581	0.2564	0.2481	0.2267	0.243733	0.0153239		1.4241	1.24891	1.17916	1.28405	0.126196
HS_043	2018	0.1466	0.1489	0.1443	0.1466	0.0023	0.1349	0.1335	0.127	0.1318	0.00421545		1.11229	1.12974	1.09484	1.11229	0.0174507
HS_050	2018	0.1381	0.1273	0.1218	0.129067	0.00829237	0.1215	0.1173	0.1086	0.1158	0.00657951		1.19257	1.09931	1.05181	1.11457	0.0716094
HS_051	2018	0.2561	0.2701	0.2615	0.262567	0.00706069	0.2056	0.2103	0.1924	0.202767	0.00928027		1.26303	1.33207	1.28966	1.29492	0.0348217
HS_054	2018	0.1834	0.1809	0.1808	0.1817	0.00147309	0.1271	0.1231	0.1279	0.126033	0.00257164		1.45517	1.43533	1.43454	1.44168	0.0116881
HS_057	2018	0.4034	0.3696	0.3548	0.375933	0.0249113	0.3462	0.3346	0.3217	0.334167	0.0122557		1.20718	1.10603	1.06175	1.12499	0.0745476
HS_058	2018	0.2937	0.2801	0.2301	0.267967	0.0334911	0.1765	0.1898	0.1726	0.179633	0.00901795		1.635	1.55929	1.28094	1.49174	0.186441
HS_059	2018	0.1842	0.1791	0.1817	0.181667	0.00255016	0.1208	0.1216	0.1288	0.123733	0.00440606		1.48869	1.44747	1.46848	1.46821	0.0206102
HS_060	2018	0.2347	0.237	0.2348	0.2355	0.0013	0.1998	0.1964	0.1966	0.1976	0.00190788		1.18775	1.19939	1.18826	1.1918	0.00657895
HS_061	2018	0.2936	0.2482	0.249	0.2636	0.0259838	0.1875	0.1837	0.1909	0.187367	0.00360185		1.56698	1.32468	1.32895	1.40687	0.138679
HS_062	2018	0.4221	0.373	0.365	0.3867	0.0309171	0.283	0.2812	0.2604	0.274867	0.0125608		1.53565	1.35702	1.32792	1.40686	0.112481
HS_063	2018	0.1438	0.1298	0.1314	0.135	0.0076629	0.1042	0.0989	0.1121	0.105067	0.00664254		1.36865	1.23541	1.25063	1.2849	0.0729337
HS_064	2018	0.0938	0.0929	0.0965	0.0944	0.0018735	0.0831	0.0775	0.0791	0.0799	0.00288444		1.17397	1.1627	1.20776	1.18148	0.0234481
HS_065	2018	0.0807	0.0775	0.0798	0.0793333	0.00165025	0.0702	0.0698	0.0717	0.0705667	0.00100167		1.1436	1.09825	1.13085	1.12423	0.0233857
HS_066	2018	0.1216	0.1462	0.1271	0.131633	0.0129114	0.1184	0.1149	0.1135	0.1156	0.00252389		1.0519	1.26471	1.09948	1.1387	0.11169
HS_067	2018	0.2088	0.1905	0.1805	0.193267	0.0143514	0.1589	0.1489	0.1428	0.1502	0.00812835		1.39015	1.26831	1.20173	1.28673	0.0955488
HS_068	2018	0.1142	0.1034	0.1033	0.106967	0.00626445	0.1055	0.1057	0.1042	0.105133	0.000814453		1.08624	0.983513	0.982562	1.01744	0.0595858
HS_069	2018	0.1464	0.1499	0.1431	0.146467	0.00340049	0.138	0.1419	0.1352	0.138367	0.00336502		1.05806	1.08335	1.03421	1.05854	0.0245759
HS_070	2018	0.1415	0.1406	0.1319	0.138	0.00530189	0.1137	0.12	0.112	0.115233	0.00421466		1.22794	1.22013	1.14463	1.19757	0.04601
HS_073	2019	0.2874	0.2802	0.2603	0.275967	0.0140372	0.1929	0.179	0.1707	0.180867	0.0112171		1.58902	1.54921	1.43918	1.5258	0.0776108
HS_074	2019	0.3131	0.3032	0.2718	0.296033	0.0215625	0.1867	0.1751	0.1448	0.168867	0.0216343		1.85413	1.7955	1.60955	1.75306	0.12769
HS_075	2019	0.1132	0.1047	0.1038	0.107233	0.00518684	0.0767	0.0765	0.0708	0.0746667	0.00335012		1.51607	1.40223	1.39018	1.43616	0.0694666
HS_076	2019	0.1849	0.1736	0.1661	0.174867	0.00946379	0.1037	0.0941	0.1035	0.100433	0.00548574		1.84102	1.72851	1.65383	1.74112	0.0942296
HS_077	2019	0.3559	0.3418	0.3237	0.340467	0.0161414	0.1367	0.1154	0.0928	0.114967	0.0219532		3.09568	2.97304	2.8156	2.96144	0.1404
HS_078	2019	0.1531	0.1513	0.1433	0.149233	0.00521664	0.0906	0.0813	0.0729	0.0816	0.00885381		1.87623	1.85417	1.75613	1.82884	0.0639294
HS_080	2019	0.3065	0.2892	0.2804	0.292033	0.0132787	0.1388	0.116	0.1029	0.119233	0.0181671		2.57059	2.4255	2.35169	2.44926	0.111367
HS_081	2019	0.0976	0.1004	0.0994	0.0991333	0.00141892	0.0704	0.0624	0.059	0.0639333	0.00585263		1.52659	1.57039	1.55474	1.55057	0.0221937
HS_083	2019	0.179	0.1592	0.1446	0.160933	0.0172654	0.1077	0.0981	0.0883	0.0980333	0.00970017		1.82591	1.62394	1.47501	1.64162	0.176117
HS_085	2019	0.1563	0.1397	0.1288	0.1416	0.0138481	0.0904	0.088	0.0825	0.0869667	0.0040501		1.79724	1.60636	1.48103	1.62821	0.159235
HS_087	2019	0.1359	0.1236	0.1071	0.1222	0.014451	0.0778	0.0753	0.0709	0.0746667	0.00349333		1.82009	1.65536	1.43437	1.63661	0.19354
HS_090	2019	0.1235	0.1295	0.1066	0.119867	0.0118745	0.0819	0.0736	0.0764	0.0773	0.00422256		1.59767	1.67529	1.37904	1.55067	0.153616
HS_091	2019	0.1384	0.1379	0.1485	0.1416	0.0059808	0.1052	0.1072	0.0972	0.1032	0.0052915		1.34109	1.33624	1.43895	1.37209	0.0579535
HS_092	2019	0.3975	0.4207	0.369	0.395733	0.0258952	0.252	0.2328	0.2095	0.231433	0.0212829		1.71756	1.8178	1.59441	1.70992	0.111891
HS_093	2019	0.1395	0.1172	0.1192	0.1253	0.0123382	0.0866	0.0898	0.0862	0.0875333	0.00197315		1.59368	1.33892	1.36177	1.43145	0.140954
HS_094	2019	0.1504	0.1157	0.1251	0.1304	0.0179469	0.0801	0.0851	0.0793	0.0815	0.00314325		1.8454	1.41963	1.53497	1.6	0.220207
HS_095	2019	0.0931	0.0907	0.0868	0.0902	0.00317962	0.0607	0.0637	0.0644	0.0629333	0.00196554		1.47934	1.44121	1.37924	1.43326	0.0505237
HS_096	2019	0.1204	0.1102	0.1114	0.114	0.00557494	0.0733	0.0758	0.0767	0.0752667	0.00176163		1.59965	1.46413	1.48007	1.51461	0.0740692
HS_097	2019	0.1281	0.1193	0.1132	0.1202	0.00749066	0.0809	0.0824	0.0863	0.0832	0.00278747		1.53966	1.43389	1.36058	1.44471	0.090032
HS_098	2019	0.1258	0.1161	0.1165	0.119467	0.00548847	0.077	0.072	0.0729	0.0739667	0.00266521		1.70077	1.56963	1.57503	1.61514	0.074202
HS_099	2019	0.3748	0.3193	0.2757	0.323267	0.0496689	0.1964	0.1674	0.1772	0.180333	0.0147517		2.07837	1.77061	1.52884	1.79261	0.275428
HS_102	2019	0.0824	0.0816	0.081	0.0816667	0.000702377	0.0646	0.0685	0.0629	0.0653333	0.00287112		1.26122	1.24898	1.2398	1.25	0.0107507
HS_103	2019	0.1003	0.107	0.1159	0.107733	0.00782581	0.1123	0.0857	0.0803	0.0927667	0.0171305		1.08121	1.15343	1.24937	1.16134	0.0843602
HS_104	2019	0.0961	0.088	0.0874	0.0905	0.00485901	0.0709	0.0713	0.0669	0.0697	0.00243311		1.37877	1.26255	1.25395	1.29842	0.0697132
HS_105	2019	0.14	0.1305	0.122	0.130833	0.00900463	0.0892	0.0978	0.0888	0.0919333	0.00508462		1.52284	1.41951	1.32705	1.42313	0.0979474
HS_107	2019	0.076	0.0718	0.0672	0.0716667	0.00440151	0.0503	0.0515	0.0516	0.0511333	0.000723418		1.48631	1.40417	1.31421	1.40156	0.0860792
HS_108	2019	0.1035	0.105	0.0961	0.101533	0.0047648	0.0833	0.077	0.0759	0.0787333	0.00399291		1.31456	1.33362	1.22058	1.28959	0.0605182
HS_109	2019	0.0928	0.0964	0.0954	0.0948667	0.00185831	0.0793	0.0697	0.071	0.0733333	0.00520801		1.26545	1.31455	1.30091	1.29364	0.0253407
HS_110	2019	0.0817	0.0856	0.0862	0.0845	0.00244336	0.063	0.0599	0.0582	0.0603667	0.00243379		1.3534	1.418	1.42794	1.39978	0.0404753
HS_111	2019	0.12	0.141	0.1365	0.1325	0.0110567	0.101	0.0908	0.0876	0.0931333	0.00699809		1.28848	1.51396	1.46564	1.42269	0.118719
HS_116	2019	0.1011	0.0967	0.0938	0.0972	0.0036756	0.073	0.0779	0.0678	0.0729	0.00505074		1.38683	1.32647	1.28669	1.33333	0.0504197
HS_117	2019	0.0897	0.0801	0.0831	0.0843	0.00491121	0.0676	0.0626	0.062	0.0640667	0.00307463		1.4001	1.25026	1.29709	1.31582	0.0766578
HS_118	2019	0.0882	0.0903	0.0878	0.0887667	0.00134288	0.0633	0.066	0.065	0.0647667	0.00136504		1.36181	1.39424	1.35564	1.37056	0.0207342
HS_121	2019	0.0841	0.0835	0.0851	0.0842333	0.00080829	0.0631	0.07	0.072	0.0683667	0.0046694		1.23013	1.22136	1.24476	1.23208	0.0118229
HS_124	2019	0.1665	0.1658	0.1636	0.1653	0.00151327	0.1035	0.1078	0.1154	0.1089	0.00602578		1.52893	1.5225	1.5023	1.51791	0.013896
HS_125	2019	0.0863	0.0817	0.0801	0.0827	0.0032187	0.0705	0.0723	0.0739	0.0722333	0.00170098		1.19474	1.13106	1.10891	1.1449	0.0445597
HS_127	2019	0.2592	0.2528	0.25	0.254	0.00471593	0.1647	0.1392	0.1841	0.162667	0.022519		1.59344	1.5541	1.53689	1.56148	0.0289914
HS_128	2019	0.1148	0.1438	0.1256	0.128067	0.0146565	0.0996	0.0997	0.0858	0.0950333	0.00799646		1.208	1.51315	1.32164	1.3476	0.154225
HS_129	2019	0.1107	0.1086	0.1057	0.108333	0.00251064	0.0701	0.0677	0.0667	0.0681667	0.00174738		1.62396	1.59315	1.55061	1.58924	0.036831
HS_130	2019	0.1053	0.0924	0.0945	0.0974	0.0069217	0.0781	0.0811	0.0774	0.0788667	0.00196554		1.33516	1.1716	1.19822	1.235	0.0877646
HS_131	2019	0.1877	0.1864	0.1676	0.180567	0.0112483	0.1145	0.1068	0.1196	0.113633	0.00644386		1.6518	1.64036	1.47492	1.58903	0.0989873
HS_133	2019	0.0935	0.0852	0.0806	0.0864333	0.00653784	0.0769	0.0924	0.0718	0.0803667	0.0107286		1.16342	1.06014	1.0029	1.07549	0.0813501
HS_134	2019	0.2091	0.2016	0.197	0.202567	0.00610765	0.0725	0.0659	0.0676	0.0686667	0.00342685		3.04515	2.93592	2.86893	2.95	0.0889463
HS_137	2019	0.1172	0.1075	0.1066	0.110433	0.00587736	0.0819	0.0818	0.07	0.0779	0.00684178		1.50449	1.37997	1.36842	1.41763	0.0754475
HS_138	2019	0.1008	0.0976	0.0938	0.0974	0.00350428	0.0723	0.067	0.0666	0.0686333	0.00318172		1.46867	1.42205	1.36668	1.41914	0.051058
HS_142	2019	0.1116	0.136	0.105	0.117533	0.0163295	0.077	0.0803	0.076	0.0777667	0.00225019		1.43506	1.74882	1.35019	1.51136	0.209981
HS_144	2019	0.0939	0.0953	0.0942	0.0944667	0.000737111	0.0629	0.0624	0.0653	0.0635333	0.00155027		1.47796	1.5	1.48269	1.48688	0.011602
HS_146	2019	0.1316	0.1278	0.1279	0.1291	0.00216564	0.0699	0.0668	0.0685	0.0684	0.00155242		1.92398	1.86842	1.86988	1.88743	0.0316614
HS_147	2019	0.3955	0.3917	0.3773	0.388167	0.00960069	0.0663	0.0623	0.0689	0.0658333	0.00332466		6.00759	5.94987	5.73114	5.8962	0.145833
HS_148	2019	0.0933	0.0889	0.0868	0.0896667	0.00331713	0.0638	0.1309	0.0659	0.0868667	0.0381484		1.07406	1.02341	0.999233	1.03223	0.0381864
HS_149	2019	0.0941	0.0923	0.0908	0.0924	0.00165227	0.0725	0.0654	0.0668	0.0682333	0.00376076		1.37909	1.35271	1.33073	1.35418	0.024215
HS_150	2019	0.1438	0.1316	0.1221	0.1325	0.010878	0.0763	0.0664	0.0672	0.0699667	0.00549939		2.05526	1.8809	1.74512	1.89376	0.155473
HS_151	2019	0.1381	0.1314	0.1338	0.134433	0.0033946	0.0903	0.0882	0.0785	0.0856667	0.00629471		1.61206	1.53385	1.56187	1.56926	0.0396257
HS_152	2019	0.1386	0.1402	0.1206	0.133133	0.0108836	0.0949	0.0903	0.0893	0.0915	0.00298664		1.51475	1.53224	1.31803	1.45501	0.118947
HS_156	2019	0.1362	0.1486	0.1318	0.138867	0.00871168	0.1041	0.1009	0.0898	0.0982667	0.00750489		1.38602	1.51221	1.34125	1.41316	0.0886534
HS_157	2019	0.1088	0.1061	0.1129	0.109267	0.00342394	0.079	0.079	0.0768	0.0782667	0.00127017		1.39012	1.35562	1.4425	1.39608	0.043747
HS_158	2019	0.1456	0.1219	0.1283	0.131933	0.0122606	0.1075	0.0923	0.0884	0.0960667	0.0100917		1.51561	1.26891	1.33553	1.37335	0.127626
HS_160	2019	0.1544	0.147	0.1388	0.146733	0.00780342	0.1064	0.1028	0.0937	0.100967	0.00654548		1.52922	1.45593	1.37471	1.45328	0.0772871
HS_161	2019	0.1338	0.1417	0.1223	0.1326	0.00975551	0.0974	0.0965	0.0996	0.0978333	0.00159478		1.36763	1.44838	1.25009	1.35537	0.0997156
HS_162	2019	0.1523	0.1444	0.1343	0.143667	0.00902238	0.1027	0.1028	0.093	0.0995	0.00562939		1.53065	1.45126	1.34975	1.44389	0.0906772
HS_163	2019	0.1011	0.0996	0.0958	0.0988333	0.00273191	0.0714	0.0799	0.0687	0.0733333	0.00584494		1.37864	1.35818	1.30636	1.34773	0.0372533
HS_164	2019	0.1518	0.1441	0.1458	0.147233	0.00404516	0.0936	0.0913	0.0979	0.0942667	0.00335012		1.61033	1.52864	1.54668	1.56188	0.0429119
HS_165	2019	0.1246	0.1223	0.1263	0.1244	0.00200749	0.0853	0.084	0.0815	0.0836	0.00193132		1.49043	1.46292	1.51077	1.48804	0.024013
HS_166	2019	0.1361	0.1276	0.1112	0.124967	0.0126571	0.0825	0.0766	0.0858	0.0816333	0.00466083		1.66721	1.56309	1.36219	1.53083	0.155049
HS_167	2019	1.6124	1.6239	1.5694	1.6019	0.0287272	0.8858	0.6547	0.9685	0.836333	0.162643		1.92794	1.94169	1.87652	1.91538	0.0343489
HS_168	2019	0.1712	0.1674	0.1635	0.167367	0.00385011	0.1086	0.0985	0.1197	0.108933	0.0106039		1.5716	1.53672	1.50092	1.53641	0.0353437
HS_169	2019	0.1322	0.1208	0.1173	0.123433	0.00779123	0.0918	0.0855	0.0814	0.0862333	0.00523864		1.53305	1.40085	1.36026	1.43139	0.0903506
HS_170	2019	0.1126	0.1078	0.1018	0.1074	0.0054111	0.0887	0.0784	0.0769	0.0813333	0.00642365		1.38443	1.32541	1.25164	1.32049	0.0665299
HS_173	2019	0.084	0.0862	0.0799	0.0833667	0.00319739	0.0675	0.0629	0.0604	0.0636	0.00360139		1.32075	1.35535	1.25629	1.3108	0.0502735
HS_176	2019	0.083	0.0784	0.0664	0.0759333	0.00857049	0.0581	0.0561	0.0544	0.0562	0.00185203		1.47687	1.39502	1.18149	1.35113	0.1525
HS_182	2019	0.1207	0.1123	0.1279	0.1203	0.00780769	0.0792	0.0766	0.0763	0.0773667	0.00159478		1.5601	1.45153	1.65317	1.55493	0.100918
HS_183	2019	0.1054	0.111	0.0915	0.102633	0.0100401	0.0667	0.0652	0.0655	0.0658	0.000793725		1.60182	1.68693	1.39058	1.55978	0.152585
HS_185	2019	0.2248	0.1998	0.1911	0.205233	0.0174947	0.1235	0.1113	0.1164	0.117067	0.00612726		1.92027	1.70672	1.6324	1.75313	0.149442
HS_186	2019	0.1444	0.139	0.1354	0.1396	0.0045299	0.0913	0.0937	0.0906	0.0918667	0.00162583		1.57184	1.51306	1.47388	1.51959	0.0493095
HS_187	2019	0.089	0.0862	0.0862	0.0871333	0.00161658	0.069	0.0678	0.0691	0.0686333	0.000723418		1.29675	1.25595	1.25595	1.26955	0.0235539
HS_189	2019	0.0868	0.0789	0.0818	0.0825	0.00399625	0.0575	0.0576	0.058	0.0577	0.000264575		1.50433	1.36742	1.41768	1.42981	0.0692591
HS_190	2019	0.0904	0.098	0.0963	0.0949	0.00398873	0.0641	0.0681	0.0668	0.0663333	0.00204042		1.36281	1.47739	1.45176	1.43065	0.0601317
		A450 1:100					A450 1:100 no AG						A450 1:100 , No AG background divided
ID	Blood collection	A450 (technical rep.)			Ave	SD	A450 (technical rep.)			Ave	SD		A450 (technical rep.)			Ave	SD
HS_192	2020-01-30	0.1669	0.1814	0.1418	0.163367	0.0200351	0.123	0.1015	0.1106	0.1117	0.0107921		1.49418	1.62399	1.26947	1.46255	0.179365
HS_193	2020-01-30	0.2994	0.2722	0.2526	0.274733	0.0235026	0.2575	0.2247	0.2108	0.231	0.0239789		1.2961	1.17835	1.09351	1.18932	0.101743
HS_194	2020-01-30	0.217	0.2277	0.2003	0.215	0.0138091	0.1245	0.1256	0.0972	0.115767	0.0160886		1.87446	1.96689	1.7302	1.85718	0.119284
HS_195	2020-01-30	0.2394	0.2362	0.2259	0.233833	0.00705431	0.145	0.1542	0.133	0.144067	0.0106308		1.66173	1.63952	1.56802	1.62309	0.0489656
HS_196	2020-01-30	0.4218	0.3948	0.419	0.411867	0.0148463	0.3582	0.3434	0.3431	0.348233	0.00863269		1.21126	1.13372	1.20322	1.18273	0.0426333
HS_197	2020-01-30	0.3265	0.3127	0.3196	0.3196	0.0069	0.2554	0.2335	0.2061	0.231667	0.0247011		1.40935	1.34978	1.37957	1.37957	0.0297842
HS_198	2020-01-30	0.1733	0.1784	0.1729	0.174867	0.00306649	0.1606	0.142	0.1412	0.147933	0.0109769		1.17147	1.20595	1.16877	1.18206	0.0207288
HS_199	2020-01-30	0.1245	0.1303	0.1202	0.125	0.00506853	0.0625	0.0598	0.0622	0.0615	0.00147986		2.02439	2.1187	1.95447	2.03252	0.0824151
HS_200	2020-01-30	0.1021	0.0982	0.1007	0.100333	0.00197569	0.0651	0.0634	0.0637	0.0640667	0.000907377		1.59365	1.53278	1.5718	1.56608	0.030838
HS_202	2020-01-30	0.1495	0.1433	0.1385	0.143767	0.00551483	0.0719	0.0669	0.0674	0.0687333	0.00275379		2.17507	2.08487	2.01503	2.09166	0.0802351
HS_203	2020-01-30	0.5032	0.4747	0.4218	0.466567	0.041305	0.2532	0.2037	0.1893	0.2154	0.0335182		2.33612	2.20381	1.95822	2.16605	0.19176
HS_204	2020-01-30	0.0746	0.0802	0.078	0.0776	0.00282135	0.0613	0.0576	0.0566	0.0585	0.00247588		1.27521	1.37094	1.33333	1.3265	0.0482282
HS_205	2020-01-30	0.2296	0.205	0.1982	0.210933	0.0165195	0.1416	0.1661	0.1427	0.150133	0.0138385		1.52931	1.36545	1.32016	1.40497	0.110032
HS_206	2020-01-30	0.2604	0.2984	0.2722	0.277	0.0194494	0.1529	0.1646	0.1535	0.157	0.00658863		1.6586	1.90064	1.73376	1.76433	0.123882
HS_207	2020-01-30	0.2455	0.2256	0.2031	0.224733	0.0212133	0.1688	0.1779	0.1501	0.1656	0.0141736		1.48249	1.36232	1.22645	1.35709	0.1281
HS_208	2020-01-30	0.0736	0.0684	0.0633	0.0684333	0.00515008	0.0577	0.058	0.056	0.0572333	0.00107858		1.28596	1.19511	1.106	1.19569	0.0899839
HS_209	2020-01-30	0.1078	0.0979	0.091	0.0989	0.00844452	0.0542	0.0526	0.0529	0.0532333	0.00085049		2.02505	1.83907	1.70946	1.85786	0.158632
HS_210	2020-01-30	0.1034	0.0924	0.0894	0.0950667	0.00737111	0.0703	0.0713	0.0701	0.0705667	0.00064291		1.46528	1.3094	1.26689	1.34719	0.104456
HS_211	2020-01-30	0.0699	0.0665	0.0616	0.066	0.00417253	0.0587	0.0565	0.0551	0.0567667	0.00181475		1.23136	1.17146	1.08514	1.16265	0.0735032
HS_212	2020-01-30	0.089	0.1004	0.0861	0.0918333	0.00755932	0.0589	0.0585	0.0663	0.0612333	0.00439242		1.45346	1.63963	1.4061	1.49973	0.123451
HS_213	2020-05-04	0.207	0.2119	0.2021	0.207	0.0049	0.1055	0.1048	0.1043	0.104867	0.000602771		1.97394	2.02066	1.92721	1.97394	0.046726
HS_214	2020-05-04	0.2023	0.207	0.2184	0.209233	0.00827909	0.1087	0.1176	0.1303	0.118867	0.0108556		1.70191	1.74145	1.83735	1.76024	0.0696502
HS_215	2020-05-04	0.0807	0.0793	0.0783	0.0794333	0.00120554	0.0596	0.0618	0.0576	0.0596667	0.00210079		1.35251	1.32905	1.31229	1.33128	0.0202046
HS_216	2020-05-04	0.2344	0.2396	0.2365	0.236833	0.00261598	0.1138	0.1029	0.1075	0.108067	0.00547205		2.16903	2.21715	2.18846	2.19155	0.0242071
HS_217	2020-05-04	0.1286	0.1185	0.1126	0.1199	0.00809135	0.0768	0.0771	0.0765	0.0768	0.0003		1.67448	1.54297	1.46615	1.5612	0.105356
HS_218	2020-05-04	0.1241	0.1146	0.1142	0.117633	0.00560387	0.0784	0.0784	0.0801	0.0789667	0.000981495		1.57155	1.45125	1.44618	1.48966	0.070965
HS_219	2020-05-04	0.0803	0.0854	0.0815	0.0824	0.00266646	0.0727	0.0672	0.0684	0.0694333	0.00289194		1.15651	1.22996	1.17379	1.18675	0.0384031
HS_220	2020-05-04	0.0904	0.0833	0.0918	0.0885	0.00455741	0.0757	0.08	0.0689	0.0748667	0.00559673		1.20748	1.11264	1.22618	1.1821	0.0608737
HS_221	2020-05-04	0.0873	0.0823	0.0789	0.0828333	0.00422532	0.0739	0.0793	0.0689	0.0740333	0.00520128		1.1792	1.11166	1.06574	1.11887	0.0570732
HS_222	2020-05-04	0.1521	0.1326	0.1389	0.1412	0.00995138	0.1017	0.0968	0.0901	0.0962	0.00582323		1.58108	1.37838	1.44387	1.46778	0.103445
HS_223	2020-05-04	0.1344	0.1314	0.1325	0.132767	0.00151767	0.1274	0.1196	0.115	0.120667	0.00626844		1.11381	1.08895	1.09807	1.10028	0.0125774
HS_224	2020-05-04	0.1109	0.1065	0.1002	0.105867	0.00537804	0.0861	0.0873	0.076	0.0831333	0.00620672		1.334	1.28107	1.20529	1.27346	0.0646918
HS_225	2020-05-04	0.1439	0.1316	0.1388	0.1381	0.00617981	0.0976	0.0991	0.0953	0.0973333	0.00191398		1.47842	1.35205	1.42603	1.41884	0.0634912
HS_226	2020-05-05	0.1221	0.1256	0.1243	0.124	0.00176918	0.1085	0.1011	0.0912	0.100267	0.00868005		1.21775	1.25266	1.23969	1.2367	0.0176448
HS_227	2020-05-05	0.1274	0.1273	0.1199	0.124867	0.00430155	0.0583	0.0574	0.0577	0.0578	0.000458258		2.20415	2.20242	2.07439	2.16032	0.0744213
HS_228	2020-05-05	0.1077	0.1041	0.0999	0.1039	0.00390384	0.061	0.0664	0.0682	0.0652	0.003747		1.65184	1.59663	1.53221	1.59356	0.0598749
HS_229	2020-05-05	0.691	0.7866	0.7102	0.729267	0.0505717	0.2746	0.2788	0.2801	0.277833	0.0028746		2.4871	2.83119	2.55621	2.62484	0.182022
HS_230	2020-05-05	0.1218	0.12	0.1197	0.1205	0.00113578	0.0736	0.0756	0.0733	0.0741667	0.00125033		1.64225	1.61798	1.61393	1.62472	0.0153139
HS_231	2020-05-05	0.249	0.2542	0.2672	0.2568	0.00937443	0.1358	0.1313	0.1368	0.134633	0.00292973		1.84947	1.88809	1.98465	1.9074	0.0696294
HS_232	2020-05-05	0.1464	0.1639	0.1653	0.158533	0.0105311	0.0991	0.0944	0.0894	0.0943	0.00485077		1.55249	1.73807	1.75292	1.68116	0.111676
HS_233	2020-05-05	0.1892	0.1895	0.1782	0.185633	0.0064392	0.0925	0.0861	0.0898	0.0894667	0.00321299		2.11475	2.11811	1.9918	2.07489	0.0719732
HS_234	2020-05-05	0.0987	0.0728	0.078	0.0831667	0.0137012	0.0852	0.0605	0.0817	0.0758	0.0133653		1.30211	0.960422	1.02902	1.09719	0.180755
HS_235	2020-05-05	0.1443	0.1389	0.1418	0.141667	0.00270247	0.1014	0.0984	0.1001	0.0999667	0.00150444		1.44348	1.38946	1.41847	1.41714	0.0270337
HS_236	2020-05-05	0.1191	0.132	0.1293	0.1268	0.00680368	0.1182	0.0966	0.1161	0.1103	0.0119109		1.07978	1.19674	1.17226	1.14959	0.0616834
HS_237	2020-05-05	0.0903	0.1038	0.0925	0.0955333	0.00724316	0.0874	0.0759	0.0908	0.0847	0.00780833		1.06612	1.2255	1.09209	1.1279	0.0855154
HS_238	2020-05-05	0.1385	0.1353	0.1419	0.138567	0.00330051	0.0989	0.08	0.0935	0.0908	0.00973499		1.52533	1.49009	1.56278	1.52606	0.0363492
HS_239	2020-05-05	0.1418	0.1417	0.1445	0.142667	0.0015885	0.0808	0.0688	0.0766	0.0754	0.00608933		1.88064	1.87931	1.91645	1.89213	0.0210676
HS_240	2020-05-05	0.0981	0.1143	0.0963	0.1029	0.00991363	0.0788	0.0669	0.0762	0.0739667	0.00625646		1.32627	1.54529	1.30194	1.39117	0.134028
HS_241	2020-05-05	0.1861	0.1897	0.1826	0.186133	0.00355012	0.1027	0.0688	0.0751	0.0822	0.0180308		2.26399	2.30779	2.22141	2.2644	0.0431888
HS_242	2020-05-05	0.3089	0.3082	0.3192	0.3121	0.00615873	0.4628	0.1943	0.1835	0.2802	0.158228		1.10243	1.09993	1.13919	1.11385	0.0219798
HS_243	2020-05-05	0.1129	0.099	0.1026	0.104833	0.00721411	0.0812	0.0709	0.071	0.0743667	0.00591805		1.51815	1.33124	1.37965	1.40968	0.0970073
HS_244	2020-05-05	0.1696	0.1694	0.1751	0.171367	0.00323471	0.1026	0.0654	0.0642	0.0774	0.0218321		2.19121	2.18863	2.26227	2.21404	0.0417921
HS_245	2020-05-05	0.0832	0.093	0.0953	0.0905	0.00642573	0.0833	0.0666	0.0692	0.0730333	0.00898573		1.13921	1.27339	1.30488	1.23916	0.0879835
HS_246	2020-05-05	0.1183	0.127	0.1383	0.127867	0.0100281	0.1618	0.103	0.0993	0.121367	0.0350651		0.974732	1.04642	1.13952	1.05356	0.0826267
HS_247	2020-05-05	0.1055	0.1097	0.1138	0.109667	0.0041501	0.1228	0.086	0.0931	0.100633	0.0195224		1.04836	1.0901	1.13084	1.08976	0.0412398
HS_248	2020-05-05	0.0857	0.0977	0.0986	0.094	0.00720208	0.1182	0.0741	0.0799	0.0907333	0.023963		0.944526	1.07678	1.0867	1.036	0.0793764
HS_249	2020-05-05	0.1938	0.2178	0.2145	0.2087	0.0130088	0.0882	0.0944	0.0966	0.0930667	0.00435584		2.08238	2.34026	2.3048	2.24248	0.13978
HS_250	2020-05-05	0.1033	0.1116	0.1104	0.108433	0.0044859	0.0626	0.0759	0.0651	0.0678667	0.00706847		1.5221	1.6444	1.62672	1.59774	0.0660988
HS_251	2020-05-05	0.1223	0.1256	0.1128	0.120233	0.00664555	0.1143	0.1166	0.1058	0.112233	0.00568888		1.08969	1.1191	1.00505	1.07128	0.0592119
HS_252	2020-05-05	0.1256	0.1271	0.1236	0.125433	0.00175594	0.116	0.141	0.1133	0.123433	0.015273		1.01755	1.02971	1.00135	1.0162	0.0142258
HS_253	2020-05-05	0.0948	0.0935	0.0926	0.0936333	0.00110604	0.0889	0.1057	0.0959	0.0968333	0.0084388		0.979002	0.965577	0.956282	0.966954	0.0114221
HS_254	2020-05-05	0.1703	0.1472	0.1554	0.157633	0.0117108	0.1387	0.1394	0.1498	0.142633	0.00621638		1.19397	1.03202	1.08951	1.10516	0.0821044
HS_255	2020-05-05	0.1094	0.0918	0.0933	0.0981667	0.00975722	0.0787	0.0815	0.0788	0.0796667	0.0015885		1.37322	1.1523	1.17113	1.23222	0.122476
HS_256	2020-05-05	0.1078	0.1074	0.1136	0.1096	0.00346987	0.0973	0.356	0.0859	0.179733	0.152758		0.599777	0.597552	0.632047	0.609792	0.0193057
HS_257	2020-05-05	0.0828	0.0851	0.0874	0.0851	0.0023	0.0733	0.0727	0.0724	0.0728	0.000458258		1.13736	1.16896	1.20055	1.16896	0.0315934
HS_258	2020-05-05	0.2205	0.2197	0.206	0.2154	0.00815046	0.1087	0.1705	0.0996	0.126267	0.0385765		1.7463	1.73997	1.63147	1.70591	0.0645496
HS_259	2020-05-05	0.3244	0.301	0.3141	0.313167	0.0117279	0.0758	0.0737	0.0711	0.0735333	0.00235443		4.4116	4.09338	4.27153	4.25884	0.159491
HS_260	2020-05-05	0.068	0.0697	0.0696	0.0691	0.000953939	0.0605	0.0598	0.0583	0.0595333	0.00112398		1.14222	1.17077	1.16909	1.16069	0.0160236
HS_261	2020-05-05	0.196	0.1881	0.204	0.196033	0.00795005	0.0882	0.0867	0.0781	0.0843333	0.00545008		2.32411	2.23043	2.41897	2.32451	0.0942694
HS_262	2020-05-05	0.3003	0.2681	0.3454	0.3046	0.038829	0.4005	0.4293	0.0758	0.301867	0.196308		0.99481	0.88814	1.14421	1.00905	0.12863
HS_263	2020-05-05	0.1914	0.1046	0.2563	0.1841	0.076113	0.2921	0.3869	0.0831	0.254033	0.155436		0.753444	0.411757	1.00892	0.724708	0.299618
HS_264	2020-05-05	0.2509	0.2366	0.2435	0.243667	0.00715146	0.1685	0.1227	0.14	0.143733	0.0231271		1.74559	1.6461	1.69411	1.69527	0.049755
HS_265	2020-05-05	0.6	0.5391	0.5747	0.571267	0.0305948	0.0669	0.0646	0.1014	0.0776333	0.0206146		7.72864	6.94418	7.40275	7.35852	0.394094
HS_266	2020-05-05	0.1698	0.1614	0.1558	0.162333	0.00704651	0.0888	0.0794	0.224	0.130733	0.0809079		1.29883	1.23457	1.19174	1.24171	0.0538999
HS_267	2020-05-05	0.0769	0.0756	0.0764	0.0763	0.000655744	0.0672	0.0624	0.0658	0.0651333	0.00246847		1.18066	1.1607	1.17298	1.17144	0.0100677
HS_268	2020-05-05	0.0681	0.0723	0.0747	0.0717	0.00334066	0.0546	0.0541	0.0895	0.0660667	0.0202954		1.03078	1.09435	1.13068	1.08527	0.050565
HS_269	2020-05-05	0.0812	0.0804	0.0853	0.0823	0.00262869	0.0679	0.0723	0.0749	0.0717	0.00353836		1.1325	1.12134	1.18968	1.14784	0.0366623
HS_270	2020-05-05	0.3923	0.1413	0.1507	0.2281	0.142279	0.1021	0.0933	0.1047	0.100033	0.00597439		3.92169	1.41253	1.5065	1.45951	0.0664459
HS_271	2020-05-05	0.3545	0.3148	0.3729	0.3474	0.0296936	0.1207	0.0397	0.0416	0.0673333	0.0462267		5.26485	4.67525	5.53812	5.15941	0.440994
HS_272	2020-05-05	0.534	0.5045	0.4901	0.509533	0.0223786	0.0461	0.0539	0.046	0.0486667	0.00453248		10.9726	10.3664	10.0705	10.4699	0.459835
HS_273	2020-05-05	0.2963	0.2828	0.2714	0.2835	0.0124648	0.1151	0.1589	0.0905	0.1215	0.0346462		2.43868	2.32757	2.23374	2.33333	0.102591
HS_274	2020-05-05	0.2105	0.1557	0.1751	0.180433	0.0277866	0.087	0.0939	0.1201	0.100333	0.0174626		2.09801	1.55183	1.74518	1.79834	0.276943
HS_275	2020-05-05	0.2141	0.2733	0.1303	0.2059	0.0718518	0.112	0.2227	0.0821	0.138933	0.0740685		1.54103	1.96713	0.93786	1.48201	0.517167
HS_276	2020-05-05	0.3713	0.3567	0.2461	0.3247	0.0684599	0.0744	0.076	0.0676	0.0726667	0.00446019		5.10963	4.90872	3.3867	4.46835	0.942109
HS_277	2020-05-05	0.2724	0.3698	0.1785	0.273567	0.0956553	0.5259	0.0895	0.0779	0.2311	0.25537		1.17871	1.60017	0.772393	1.18376	0.413913
HS_278	2020-05-05	0.1948	0.2278	0.2284	0.217	0.0192281	0.1882	0.1468	0.1517	0.162233	0.0226209		1.20074	1.40415	1.40785	1.33758	0.118521
HS_279	2020-05-05	0.2248	0.1676	0.1941	0.1955	0.0286257	0.0435	0.0418	0.0403	0.0418667	0.00160104		5.36943	4.00318	4.63615	4.66959	0.683735
HS_280	2020-05-05	0.2895	0.2929	0.3364	0.306267	0.0261515	0.1218	0.1099	0.1401	0.123933	0.0152126		2.33593	2.36337	2.71436	2.47122	0.211013
HS_281	2020-05-05	0.0944	0.1339	0.0917	0.106667	0.0236234	0.0642	0.0417	0.0487	0.0515333	0.0115145		1.83182	2.59832	1.77943	2.06986	0.458409
HS_282	2020-05-05	0.11	0.0988	0.099	0.1026	0.00640937	0.0767	0.0638	0.0644	0.0683	0.0072808		1.61054	1.44656	1.44949	1.5022	0.0938414
HS_283	2020-05-05	0.0852	0.0768	0.0736	0.0785333	0.0059911	0.067	0.0698	0.0598	0.0655333	0.00515881		1.3001	1.17192	1.12309	1.19837	0.0914207
HS_284	2020-05-05	0.1279	0.1403	0.0936	0.1206	0.0241907	0.0646	0.0576	0.0635	0.0619	0.00376431		2.06624	2.26656	1.51212	1.9483	0.390803
HS_285	2020-05-05	0.3741	0.0772	0.0726	0.0749	0.172759	0.0723	0.0872	0.0728	0.0774333	0.00846188		4.83125	0.996987	0.937581	0.967284	0.0420063
HS_286	2020-05-05	0.1582	0.1715	0.1744	0.168033	0.00863848	0.1153	0.0957	0.1019	0.1043	0.010018		1.51678	1.6443	1.6721	1.61106	0.0828234
HS_287	2020-05-05	0.3386	0.3248	0.328	0.330467	0.00722311	0.1369	0.1343	0.1263	0.1325	0.00552449		2.55547	2.45132	2.47547	2.49409	0.054514
HS_288	2020-05-05	0.1272	0.1275	0.1057	0.120133	0.0125005	0.0688	0.0678	0.0676	0.0680667	0.00064291		1.86876	1.87316	1.55289	1.76494	0.183651
HS_289	2020-05-05	0.0798	0.0883	0.0881	0.0854	0.00485077	0.0743	0.0713	0.0699	0.0718333	0.00224796		1.1109	1.22923	1.22645	1.18886	0.0675282
HS_290	2020-05-05	0.1441	0.1528	0.1449	0.147267	0.00480867	0.0897	0.0866	0.0806	0.0856333	0.00462637		1.68276	1.78435	1.6921	1.71974	0.0561542
HS_291	2020-05-05	0.0928	0.0898	0.0889	0.0905	0.00204206	0.0805	0.0857	0.077	0.0810667	0.00437759		1.14474	1.10773	1.09663	1.11637	0.0251899
HS_292	2020-05-05	0.1246	0.1321	0.1218	0.126167	0.00532572	0.1227	0.114	0.1074	0.1147	0.00767398		1.08631	1.1517	1.0619	1.09997	0.0464318
HS_293	2020-05-05	0.1392	0.1375	0.1313	0.136	0.00415812	0.1013	0.0973	0.0959	0.0981667	0.00280238		1.418	1.40068	1.33752	1.3854	0.0423578
HS_294	2020-05-05	0.0918	0.1029	0.0963	0.097	0.00558301	0.0663	0.0664	0.0673	0.0666667	0.000550757		1.377	1.5435	1.4445	1.455	0.0837451
HS_295	2020-05-05	0.1991	0.1911	0.1928	0.194333	0.00421466	0.0812	0.0804	0.0736	0.0784	0.00417612		2.53954	2.4375	2.45918	2.47874	0.0537584
HS_296	2020-05-05	0.0899	0.0921	0.0865	0.0895	0.00282135	0.0711	0.0666	0.0605	0.0660667	0.00532009		1.36075	1.39405	1.30928	1.35469	0.0427045
HS_297	2020-05-05	0.1169	0.1039	0.1071	0.1093	0.00677348	0.0729	0.0741	0.067	0.0713333	0.00380044		1.63879	1.45654	1.5014	1.53224	0.0949553
HS_298	2020-05-05	0.0845	0.0813	0.0824	0.0827333	0.00162583	0.0724	0.0632	0.0589	0.0648333	0.00689662		1.30334	1.25398	1.27095	1.27609	0.0250771
HS_299	2020-05-05	0.2215	0.1866	0.1888	0.198967	0.0195454	0.1532	0.1601	0.1292	0.1475	0.0162194		1.50169	1.26508	1.28	1.34893	0.132511
HS_300	2020-05-05	0.1412	0.1257	0.1239	0.130267	0.00951122	0.0759	0.0755	0.0696	0.0736667	0.00352751		1.91674	1.70633	1.6819	1.76833	0.129112
HS_301	2020-05-05	0.1844	0.1923	0.1644	0.180367	0.0143807	0.0802	0.0833	0.0793	0.0809333	0.00209841		2.27842	2.37603	2.0313	2.22858	0.177685
HS_302	2020-05-05	0.1063	0.0949	0.101	0.100733	0.00570468	0.091	0.102	0.0822	0.0917333	0.00992035		1.15879	1.03452	1.10102	1.09811	0.0621876
HS_303	2020-05-05	0.0705	0.0702	0.0669	0.0692	0.0019975	0.0636	0.066	0.061	0.0635333	0.00250067		1.10965	1.10493	1.05299	1.08919	0.0314402
HS_304	2020-05-05	0.0935	0.0831	0.0826	0.0864	0.00615386	0.0832	0.0892	0.0802	0.0842	0.00458258		1.11045	0.986936	0.980998	1.02613	0.0730862
HS_305	2020-05-05	0.1603	0.171	0.1597	0.163667	0.00635793	0.0882	0.0938	0.0865	0.0895	0.00381969		1.79106	1.91061	1.78436	1.82868	0.0710384
HS_306	2020-05-05	0.4712	0.4199	0.409	0.433367	0.0332148	0.0802	0.0817	0.0802	0.0807	0.000866025		5.83891	5.20322	5.06815	5.3701	0.411584
HS_307	2020-05-05	0.0957	0.0948	0.1006	0.0970333	0.00312143	0.0672	0.0665	0.0638	0.0658333	0.00179536		1.45367	1.44	1.5281	1.47392	0.0474141
HS_308	2020-05-05	0.1115	0.1044	0.1053	0.107067	0.00386566	0.0715	0.0695	0.0664	0.0691333	0.0025697		1.61283	1.51013	1.52314	1.5487	0.055916
HS_309	2020-05-05	0.1942	0.1973	0.1843	0.191933	0.00678994	0.1288	0.1403	0.1465	0.138533	0.00898128		1.40183	1.42421	1.33037	1.38547	0.0490131
HS_310	2020-05-05	0.1077	0.1031	0.1016	0.104133	0.00317857	0.068	0.067	0.0667	0.0672333	0.000680686		1.60188	1.53347	1.51116	1.54883	0.0472768
HS_311	2020-05-05	0.0825	0.0811	0.0774	0.0803333	0.00263502	0.0616	0.0616	0.0603	0.0611667	0.000750555		1.34877	1.32589	1.2654	1.31335	0.0430794
HS_312	2020-05-05	0.0866	0.0906	0.0881	0.0884333	0.00202073	0.0614	0.0592	0.0578	0.0594667	0.00181475		1.45628	1.52354	1.4815	1.48711	0.0339808
HS_313	2020-05-05	0.1069	0.0997	0.0977	0.101433	0.00483873	0.0752	0.0753	0.067	0.0725	0.0047634		1.47448	1.37517	1.34759	1.39908	0.0667411
HS_314	2020-05-05	0.0727	0.0699	0.0681	0.0702333	0.00231805	0.0555	0.056	0.0543	0.0552667	0.000873689		1.31544	1.26478	1.23221	1.27081	0.0419429
HS_315	2020-05-05	0.0895	0.0869	0.0897	0.0887	0.00156205	0.059	0.0606	0.0576	0.0590667	0.00150111		1.51524	1.47122	1.51862	1.50169	0.0264455
HS_316	2020-05-05	0.1999	0.2044	0.1794	0.194567	0.013326	0.1099	0.1091	0.1076	0.108867	0.00116762		1.83619	1.87753	1.64789	1.7872	0.122407
HS_317	2020-05-05	0.2105	0.1994	0.1774	0.195767	0.0168465	0.112	0.1227	0.1108	0.115167	0.00655159		1.82779	1.7314	1.54038	1.69986	0.146279
HS_318	2020-05-05	0.2622	0.2427	0.2284	0.244433	0.0169665	0.1472	0.1486	0.1577	0.151167	0.00570117		1.73451	1.60551	1.51092	1.61698	0.112237
HS_319	2020-05-05	0.175	0.156	0.155	0.162	0.0112694	0.1043	0.1031	0.102	0.103133	0.00115036		1.69683	1.51261	1.50291	1.57078	0.10927
HS_320	2020-05-05	0.1273	0.1213	0.1072	0.1186	0.0103184	0.0812	0.078	0.0805	0.0799	0.00168226		1.59324	1.51815	1.34168	1.48436	0.129142
HS_321	2020-05-05	0.1222	0.1184	0.1108	0.117133	0.0058046	0.0901	0.0948	0.098	0.0943	0.00397366		1.29586	1.25557	1.17497	1.24214	0.0615546
HS_322	2020-05-06	0.1339	0.1349	0.1304	0.133067	0.00236291	0.0948	0.0938	0.0919	0.0935	0.00147309		1.43209	1.44278	1.39465	1.42317	0.0252717
HS_323	2020-05-06	0.116	0.1187	0.14	0.1249	0.0131465	0.0959	0.0952	0.09	0.0937	0.00322335		1.23799	1.26681	1.49413	1.33298	0.140304
HS_324	2020-05-06	0.1968	0.1949	0.1847	0.192133	0.00650718	0.0744	0.073	0.0702	0.0725333	0.00213854		2.71324	2.68704	2.54642	2.6489	0.0897129
HS_325	2020-05-06	0.144	0.1363	0.1394	0.1399	0.00387427	0.0958	0.089	0.0904	0.0917333	0.00359073		1.56977	1.48583	1.51962	1.52507	0.0422341
HS_326	2020-05-06	0.1846	0.1689	0.1543	0.169267	0.0151533	0.121	0.1205	0.1168	0.119433	0.0022942		1.54563	1.41418	1.29193	1.41725	0.126877
HS_327	2020-05-06	0.0832	0.0822	0.0799	0.0817667	0.00169214	0.0669	0.0662	0.0702	0.0677667	0.0021362		1.22774	1.21299	1.17905	1.20659	0.0249701
HS_328	2020-05-06	0.1354	0.132	0.1298	0.1324	0.00282135	0.0747	0.0766	0.0756	0.0756333	0.000950438		1.79022	1.74526	1.71617	1.75055	0.037303
HS_329	2020-05-06	0.138	0.136	0.1369	0.136967	0.00100167	0.1172	0.1086	0.1069	0.1109	0.00552178		1.24436	1.22633	1.23445	1.23505	0.00903215
HS_330	2020-05-06	0.0809	0.0801	0.0785	0.0798333	0.00122202	0.0715	0.0704	0.067	0.0696333	0.00234592		1.1618	1.15031	1.12733	1.14648	0.0175494
HS_331	2020-05-06	0.1199	0.1195	0.1111	0.116833	0.00496924	0.0936	0.0907	0.0906	0.0916333	0.00170392		1.30848	1.30411	1.21244	1.27501	0.0542296
HS_332	2020-05-06	0.1853	0.1646	0.1699	0.173267	0.0107528	0.1069	0.1042	0.0915	0.100867	0.00822334		1.83708	1.63186	1.6844	1.71778	0.106604
HS_333	2020-05-06	0.0906	0.0881	0.0917	0.0901333	0.00184481	0.0663	0.0709	0.0676	0.0682667	0.00237136		1.32715	1.29053	1.34326	1.32031	0.0270236
HS_334	2020-05-06	0.1704	0.1665	0.1615	0.166133	0.00446132	0.084	0.0834	0.0851	0.0841667	0.000862168		2.02455	1.97822	1.91881	1.97386	0.0530057
HS_335	2020-05-06	0.107	0.1021	0.0946	0.101233	0.00624526	0.0751	0.0759	0.0719	0.0743	0.0021166		1.44011	1.37416	1.27322	1.36249	0.0840547
HS_336	2020-05-06	0.1467	0.1462	0.1443	0.145733	0.00126623	0.1048	0.0955	0.0958	0.0987	0.00528488		1.48632	1.48126	1.46201	1.47653	0.0128291
HS_337	2020-05-06	0.1763	0.1798	0.1716	0.1759	0.00411461	0.0719	0.0732	0.0727	0.0726	0.000655744		2.42837	2.47658	2.36364	2.42287	0.056675
HS_338	2020-05-06	0.1166	0.1247	0.1211	0.1208	0.00405832	0.0897	0.0868	0.0819	0.0861333	0.0039425		1.35372	1.44776	1.40596	1.40248	0.0471168
HS_339	2020-05-06	0.1181	0.1111	0.1085	0.112567	0.00496521	0.0873	0.0753	0.0751	0.0792333	0.00698665		1.49053	1.40219	1.36937	1.4207	0.0626657
HS_340	2020-05-06	0.158	0.1552	0.1477	0.153633	0.00532572	0.0839	0.0819	0.074	0.0799333	0.00523482		1.97665	1.94162	1.84779	1.92202	0.0666271
HS_341	2020-05-06	2.3704	2.359	2.2966	2.342	0.0397286	0.0723	0.0741	0.072	0.0728	0.00113578		32.5604	32.4038	31.5467	32.1703	0.545722
HS_342	2020-05-06	0.1053	0.096	0.0996	0.1003	0.00468935	0.0714	0.0692	0.0708	0.0704667	0.00113725		1.49432	1.36235	1.41343	1.42337	0.0665471
HS_343	2020-05-06	0.1003	0.0934	0.0882	0.0939667	0.00606987	0.0733	0.0741	0.0728	0.0734	0.000655744		1.36649	1.27248	1.20163	1.2802	0.0826958
HS_344	2020-05-06	0.0764	0.0786	0.0774	0.0774667	0.00110151	0.0837	0.0827	0.0808	0.0824	0.00147309		0.927184	0.953883	0.93932	0.940129	0.0133679
HS_345	2020-05-06	0.0818	0.0766	0.0785	0.0789667	0.00263122	0.0719	0.0674	0.0629	0.0674	0.0045		1.21365	1.1365	1.16469	1.17161	0.0390389
HS_346	2020-05-06	0.1222	0.116	0.1132	0.117133	0.00460579	0.0958	0.0909	0.0913	0.0926667	0.00272091		1.31871	1.2518	1.22158	1.26403	0.0497028
HS_347	2020-05-06	0.1818	0.1875	0.1712	0.180167	0.00827184	0.0864	0.0896	0.0819	0.0859667	0.00386825		2.11477	2.18108	1.99147	2.09577	0.0962215
HS_348	2020-05-06	0.257	0.2525	0.2325	0.247333	0.0130416	0.0904	0.0975	0.0916	0.0931667	0.00380044		2.7585	2.7102	2.49553	2.65474	0.139981
HS_349	2020-05-06	0.2999	0.2856	0.2671	0.2842	0.0164448	0.1167	0.1141	0.1228	0.117867	0.0044658		2.5444	2.42308	2.26612	2.4112	0.13952
HS_350	2020-05-06	0.1251	0.1241	0.1158	0.121667	0.00510523	0.0899	0.1011	0.1023	0.0977667	0.0068391		1.27958	1.26935	1.18445	1.24446	0.0522185
HS_351	2020-05-06	0.2286	0.237	0.2315	0.232367	0.00426654	0.0771	0.0756	0.0645	0.0724	0.00688259		3.15746	3.27348	3.19751	3.20948	0.0589301
HS_352	2020-05-06	0.1163	0.1244	0.1237	0.121467	0.00448813	0.0888	0.0849	0.0769	0.0835333	0.00606658		1.39226	1.48923	1.48085	1.45411	0.0537286
HS_353	2020-05-06	0.1174	0.1216	0.122	0.120333	0.0025482	0.1053	0.1022	0.1027	0.1034	0.00166433		1.1354	1.17602	1.17988	1.16377	0.0246441
HS_354	2020-05-06	0.1724	0.1527	0.1548	0.159967	0.0108187	0.1093	0.1034	0.0997	0.104133	0.00484183		1.65557	1.46639	1.48656	1.53617	0.103892
HS_355	2020-05-06	0.1389	0.1194	0.1227	0.127	0.010437	0.1041	0.0914	0.0895	0.095	0.00793788		1.46211	1.25684	1.29158	1.33684	0.109863
HS_356	2020-05-06	0.1118	0.1034	0.101	0.1054	0.00567098	0.0766	0.0747	0.0733	0.0748667	0.0016563		1.49332	1.38112	1.34907	1.40784	0.0757477
HS_357	2020-05-06	0.0983	0.0969	0.0963	0.0971667	0.00102632	0.0873	0.0772	0.0784	0.0809667	0.00551755		1.21408	1.19679	1.18938	1.20008	0.0126758
HS_358	2020-05-06	0.1379	0.1203	0.1304	0.129533	0.00883195	0.1035	0.0989	0.0957	0.0993667	0.00392088		1.38779	1.21067	1.31231	1.30359	0.0888824
HS_359	2020-05-06	0.0836	0.0848	0.0824	0.0836	0.0012	0.076	0.0692	0.0683	0.0711667	0.00420991		1.17471	1.19157	1.15785	1.17471	0.0168618
HS_360	2020-05-06	0.1897	0.1875	0.1662	0.181133	0.0129793	0.1063	0.1025	0.0948	0.1012	0.00585918		1.87451	1.85277	1.64229	1.78986	0.128254
HS_361	2020-05-06	0.1361	0.136	0.1326	0.1349	0.00199249	0.1032	0.1027	0.1004	0.1021	0.00149332		1.33301	1.33203	1.29873	1.32125	0.019515
HS_362	2020-05-06	0.2458	0.2501	0.2586	0.2515	0.00651383	0.1161	0.1535	0.1154	0.128333	0.0217978		1.91532	1.94883	2.01506	1.95974	0.0507571
HS_363	2020-05-06	0.0719	0.0691	0.0727	0.0712333	0.00189033	0.0586	0.0627	0.0646	0.0619667	0.00306649		1.1603	1.11512	1.17321	1.14954	0.0305055
HS_364	2020-05-06	0.1189	0.1127	0.1124	0.114667	0.00366924	0.0598	0.0602	0.0593	0.0597667	0.000450925		1.9894	1.88567	1.88065	1.91857	0.0613928
HS_365	2020-05-06	0.1322	0.1296	0.131	0.130933	0.00130128	0.075	0.0723	0.0767	0.0746667	0.00221886		1.77054	1.73571	1.75446	1.75357	0.0174279
HS_366	2020-05-06	0.1936	0.1915	0.1954	0.1935	0.00195192	0.0973	0.0913	0.0931	0.0939	0.00307896		2.06177	2.0394	2.08094	2.0607	0.0207872
HS_367	2020-05-06	0.0996	0.1064	0.1097	0.105233	0.00515008	0.0912	0.0844	0.0759	0.0838333	0.00766572		1.18807	1.26918	1.30855	1.25527	0.0614324
HS_368	2020-05-06	0.1392	0.1346	0.1297	0.1345	0.00475079	0.106	0.1067	0.1012	0.104633	0.00299388		1.33036	1.2864	1.23957	1.28544	0.0454042
HS_369	2020-05-06	0.1218	0.1184	0.1138	0.118	0.00401497	0.0827	0.0804	0.0742	0.0791	0.00439659		1.53982	1.49684	1.43869	1.49178	0.0507582
HS_370	2020-05-06	0.0974	0.0965	0.1026	0.0988333	0.00329292	0.068	0.0663	0.0793	0.0712	0.00706612		1.36798	1.35534	1.44101	1.38811	0.0462489
HS_371	2020-05-06	0.1568	0.1561	0.1472	0.153367	0.00535195	0.1076	0.0971	0.0865	0.0970667	0.01055		1.61538	1.60817	1.51648	1.58001	0.0551368
HS_372	2020-05-06	0.0749	0.0723	0.0705	0.0725667	0.00221209	0.0689	0.0689	0.0639	0.0672333	0.00288675		1.11403	1.07536	1.04859	1.07933	0.0329017
HS_373	2020-05-07	0.1635	0.1588	0.1457	0.156	0.00922442	0.1042	0.0977	0.0863	0.0960667	0.00906109		1.70194	1.65302	1.51666	1.62387	0.0960211
HS_374	2020-05-07	0.3094	0.2897	0.2453	0.281467	0.0328336	0.2446	0.2123	0.187	0.214633	0.0288708		1.44153	1.34974	1.14288	1.31138	0.152975
HS_375	2020-05-07	0.1753	0.1683	0.1576	0.167067	0.00891422	0.0716	0.068	0.0664	0.0686667	0.00266333		2.55291	2.45097	2.29515	2.43301	0.129819
HS_376	2020-05-07	0.1548	0.1544	0.1435	0.1509	0.00641171	0.1075	0.1069	0.1006	0.105	0.0038223		1.47429	1.47048	1.36667	1.43714	0.0610639
HS_377	2020-05-07	0.1068	0.106	0.1009	0.104567	0.00320052	0.0825	0.0826	0.0806	0.0819	0.00112694		1.30403	1.29426	1.23199	1.27676	0.0390784
HS_378	2020-05-07	0.1093	0.1054	0.0983	0.104333	0.00557704	0.0719	0.0764	0.0701	0.0728	0.003245		1.50137	1.4478	1.35027	1.43315	0.0766076
HS_379	2020-05-07	0.162	0.148	0.139	0.149667	0.0115902	0.1153	0.1126	0.1086	0.112167	0.00337095		1.44428	1.31947	1.23923	1.33432	0.10333
HS_380	2020-05-07	0.3809	0.3956	0.3366	0.371033	0.0307126	0.1284	0.1287	0.114	0.1237	0.00840179		3.07922	3.19806	2.7211	2.99946	0.248283
HS_381	2020-05-07	0.1636	0.1655	0.1402	0.156433	0.0140905	0.1356	0.143	0.1169	0.131833	0.0134515		1.24096	1.25537	1.06346	1.1866	0.106881
HS_382	2020-05-07	0.2465	0.2629	0.2321	0.247167	0.0154108	0.1655	0.1656	0.1525	0.1612	0.00753459		1.52916	1.63089	1.43983	1.53329	0.0956006
HS_383	2020-05-07	0.1883	0.1849	0.1722	0.1818	0.00848587	0.1219	0.1179	0.1089	0.116233	0.00665833		1.62002	1.59077	1.4815	1.5641	0.0730072
HS_384	2020-05-07	0.0991	0.0935	0.092	0.0948667	0.0037421	0.0918	0.0793	0.0984	0.0898333	0.00970069		1.10315	1.04082	1.02412	1.05603	0.0416561
HS_385	2020-05-07	0.1265	0.1187	0.1164	0.120533	0.00529371	0.0989	0.0871	0.0845	0.0901667	0.0076742		1.40296	1.31645	1.29094	1.33678	0.0587102
HS_386	2020-05-07	0.1197	0.1107	0.1067	0.112367	0.00665833	0.0841	0.0776	0.0798	0.0805	0.00330606		1.48696	1.37516	1.32547	1.39586	0.0827122
HS_387	2020-05-07	0.0984	0.0955	0.0957	0.0965333	0.00161967	0.0697	0.0698	0.0683	0.0692667	0.00083865		1.4206	1.37873	1.38162	1.39365	0.0233831
HS_388	2020-05-07	0.0789	0.0721	0.0739	0.0749667	0.00352326	0.0581	0.0604	0.0605	0.0596667	0.00135769		1.32235	1.20838	1.23855	1.25642	0.059049
HS_389	2020-05-07	0.1497	0.1513	0.1406	0.1472	0.00577148	0.1041	0.1021	0.0945	0.100233	0.00506491		1.49352	1.50948	1.40273	1.46857	0.0575805
HS_390	2020-05-07	0.1342	0.1416	0.1346	0.1368	0.00416173	0.1005	0.0988	0.0881	0.0958	0.00672235		1.40084	1.47808	1.40501	1.42797	0.0434419
HS_391	2020-05-07	0.2001	0.2061	0.2331	0.2131	0.0175784	0.1688	0.178	0.1541	0.166967	0.012055		1.19844	1.23438	1.39609	1.2763	0.105281
HS_392	2020-05-11	0.1577	0.1059	0.0989	0.120833	0.0321187	0.0955	0.0818	0.083	0.0867667	0.00758705		1.81752	1.22051	1.13984	1.39262	0.370174
HS_393	2020-05-11	0.2206	0.2227	0.2067	0.216667	0.00869502	0.1705	0.1749	0.1653	0.170233	0.00480555		1.29587	1.3082	1.21422	1.27276	0.0510771
HS_394	2020-05-11	0.3294	0.3309	0.3061	0.322133	0.0139055	0.2632	0.2638	0.2512	0.2594	0.00710774		1.26985	1.27564	1.18003	1.24184	0.0536065
HS_395	2020-05-11	0.2421	0.2338	0.2386	0.238167	0.00416693	0.1849	0.183	0.1765	0.181467	0.00440492		1.33413	1.28839	1.31484	1.31245	0.0229625
HS_396	2020-05-11	0.1586	0.1543	0.1368	0.1499	0.0115469	0.096	0.0932	0.0919	0.0937	0.00209523		1.69264	1.64674	1.45998	1.59979	0.123232
HS_397	2020-05-11	0.3922	0.4173	0.3775	0.395667	0.0201252	0.2476	0.2606	0.2552	0.254467	0.00653095		1.54126	1.6399	1.48349	1.55489	0.0790877
HS_398	2020-05-11	0.2378	0.2536	0.235	0.242133	0.0100286	0.2297	0.2304	0.2172	0.225767	0.0074272		1.0533	1.12328	1.0409	1.07249	0.0444203
HS_399	2020-05-11	0.1423	0.1444	0.141	0.142567	0.00171561	0.0968	0.0965	0.0945	0.0959333	0.00125033		1.48332	1.50521	1.46977	1.4861	0.0178834
HS_400	2020-05-11	0.1352	0.1219	0.1296	0.1289	0.00667757	0.0997	0.0921	0.1012	0.0976667	0.00487887		1.3843	1.24812	1.32696	1.3198	0.0683711
HS_401	2020-05-11	0.1115	0.0946	0.091	0.0990333	0.0109455	0.0774	0.0815	0.0785	0.0791333	0.00212211		1.40901	1.19545	1.14996	1.25147	0.138317
HS_402	2020-05-11	0.1821	0.1392	0.1471	0.156133	0.0228321	0.133	0.1358	0.1289	0.132567	0.00347035		1.37365	1.05004	1.10963	1.17777	0.172231
HS_403	2020-05-13	0.2155	0.1879	0.1928	0.198733	0.0147256	0.1678	0.1637	0.1683	0.1666	0.00252389		1.29352	1.12785	1.15726	1.19288	0.088389
HS_404	2020-05-13	0.1053	0.1031	0.1001	0.102833	0.00261024	0.0819	0.078	0.0892	0.0830333	0.00568536		1.26817	1.24167	1.20554	1.23846	0.031436
HS_405	2020-05-13	0.2482	0.2468	0.2489	0.247967	0.00106927	0.1781	0.1732	0.1668	0.1727	0.00566657		1.43717	1.42907	1.44123	1.43582	0.00619147
HS_406	2020-05-13	0.1666	0.1668	0.1661	0.1665	0.000360555	0.1455	0.1388	0.1378	0.1407	0.00418688		1.18408	1.1855	1.18053	1.18337	0.00256258
HS_407	2020-05-13	0.1728	0.1528	0.1275	0.151033	0.0227016	0.0983	0.0903	0.0903	0.0929667	0.0046188		1.85873	1.6436	1.37146	1.6246	0.244191
HS_408	2020-05-13	0.2092	0.1943	0.1838	0.195767	0.0127634	0.1259	0.1337	0.1253	0.1283	0.00468615		1.63055	1.51442	1.43258	1.52585	0.0994806
HS_409	2020-05-13	0.7814	0.7341	0.6887	0.734733	0.0463532	0.1014	0.1002	0.0924	0.098	0.00488672		7.97347	7.49082	7.02755	7.49728	0.472992
HS_410	2020-05-13	0.199	0.1949	0.1908	0.1949	0.0041	0.1433	0.1371	0.1321	0.1375	0.0056107		1.44727	1.41745	1.38764	1.41745	0.0298182
HS_411	2020-05-13	0.1183	0.1183	0.1139	0.116833	0.00254034	0.1141	0.1181	0.1129	0.115033	0.00272274		1.0284	1.0284	0.990148	1.01565	0.0220835
HS_412	2020-05-13	0.1309	0.1312	0.1278	0.129967	0.00188237	0.1132	0.1108	0.1086	0.110867	0.00230072		1.1807	1.1834	1.15274	1.17228	0.0169787
HS_413	2020-05-14	0.3362	0.3033	0.3124	0.3173	0.0169885	0.2653	0.2765	0.2654	0.269067	0.00643765		1.2495	1.12723	1.16105	1.17926	0.0631387
HS_414	2020-05-14	0.2655	0.2698	0.2633	0.2662	0.00330606	0.2049	0.2021	0.1951	0.2007	0.00504777		1.32287	1.34429	1.31191	1.32636	0.0164726
HS_415	2020-05-14	0.1285	0.1247	0.1186	0.123933	0.00499433	0.0895	0.0858	0.083	0.0861	0.00326037		1.49245	1.44832	1.37747	1.43941	0.0580062
HS_416	2020-05-14	0.226	0.2361	0.1937	0.2186	0.0221475	0.1797	0.1742	0.1614	0.171767	0.00938953		1.31574	1.37454	1.12769	1.27266	0.128939
HS_417	2020-05-14	0.2604	0.2551	0.2567	0.2574	0.00271846	0.2077	0.2087	0.1659	0.1941	0.024427		1.34158	1.31427	1.32251	1.32612	0.0140054
HS_418	2020-05-14	0.1234	0.1162	0.1365	0.125367	0.0102919	0.0809	0.0778	0.0719	0.0768667	0.00457202		1.60538	1.51171	1.7758	1.63096	0.133893
HS_419	2020-05-14	0.0586	0.0554	0.0554	0.0564667	0.00184752	0.2244	0.2004	0.1785	0.2011	0.022958		0.291397	0.275485	0.275485	0.280789	0.00918708
HS_420	2020-05-14	0.2596	0.2602	0.2586	0.259467	0.00080829	0.2294	0.2218	0.2127	0.2213	0.00836122		1.17307	1.17578	1.16855	1.17247	0.00365246
HS_421	2020-05-14	0.2147	0.1986	0.203	0.205433	0.00832126	0.1058	0.1051	0.0912	0.1007	0.00823468		2.13208	1.97219	2.01589	2.04005	0.0826341
HS_422	2020-05-14	0.2082	0.1999	0.2017	0.203267	0.00436616	0.1932	0.2009	0.1956	0.196567	0.00393997		1.05918	1.01696	1.02611	1.03409	0.0222121
HS_423	2020-05-18	0.1792	0.1581	0.1601	0.1658	0.0116477	0.1711	0.163	0.169	0.1677	0.00420357		1.06857	0.942755	0.954681	0.98867	0.0694559
HS_424	2020-05-18	0.2122	0.2016	0.215	0.2096	0.00706824	0.0557	0.0574	0.0554	0.0561667	0.00107858		3.77804	3.58932	3.82789	3.73175	0.125844
HS_425	2020-05-18	0.5205	0.526	0.5151	0.520533	0.00545008	0.2556	0.2656	0.2463	0.255833	0.00965212		2.03453	2.05603	2.01342	2.03466	0.0213032
HS_426	2020-05-18	0.5153	0.5108	0.5024	0.5095	0.00654752	0.2382	0.2344	0.2461	0.239567	0.00596853		2.15097	2.13218	2.09712	2.12676	0.0273307
HS_427	2020-05-18	0.1791	0.1864	0.1952	0.1869	0.00806164	0.0592	0.0598	0.0569	0.0586333	0.0015308		3.05458	3.17908	3.32916	3.18761	0.137492
HS_428	2020-05-18	0.1748	0.1829	0.181	0.179567	0.00423596	0.1615	0.166	0.1701	0.165867	0.00430155		1.05386	1.10269	1.09124	1.0826	0.0255383
HS_429	2020-05-18	0.2853	0.2831	0.2835	0.283967	0.00117189	0.055	0.0572	0.0573	0.0565	0.0013		5.04956	5.01062	5.0177	5.02596	0.0207415
HS_430	2020-05-18	0.2331	0.242	0.2336	0.236233	0.00500033	0.2311	0.1919	0.1882	0.203733	0.0237723		1.14414	1.18783	1.1466	1.15952	0.0245435
HS_431	2020-05-18	0.1603	0.1629	0.1555	0.159567	0.00375411	0.14	0.1726	0.1509	0.1545	0.0165955		1.03754	1.05437	1.00647	1.03279	0.0242984
HS_432	2020-05-18	0.1317	0.1283	0.1306	0.1302	0.00173494	0.1351	0.1302	0.1152	0.126833	0.0103684		1.03837	1.01156	1.0297	1.02654	0.0136789
HS_433	2020-05-20	0.3213	0.3218	0.3291	0.324067	0.00436616	0.1133	0.1234	0.1154	0.117367	0.00532948		2.73757	2.74183	2.80403	2.76115	0.037201
HS_434	2020-05-20	0.6431	0.5932	0.6121	0.616133	0.0251933	0.4012	0.425	0.4103	0.412167	0.0120093		1.56029	1.43922	1.48508	1.49486	0.0611241
HS_435	2020-05-20	0.2759	0.2758	0.2773	0.276333	0.00083865	0.2043	0.1917	0.2002	0.198733	0.00642677		1.38829	1.38779	1.39534	1.39047	0.00421998
HS_436	2020-05-20	0.2798	0.2778	0.2693	0.275633	0.00557524	0.2522	0.25	0.2512	0.251133	0.00110151		1.11415	1.10619	1.07234	1.09756	0.0222003
HS_437	2020-05-20	0.1009	0.1034	0.0991	0.101133	0.00215948	0.1003	0.1211	0.1056	0.109	0.0108088		0.925688	0.948624	0.909174	0.927829	0.0198117
HS_438	2020-05-20	0.2675	0.273	0.2828	0.274433	0.00775005	0.3062	0.3023	0.2862	0.298233	0.010602		0.896949	0.915391	0.948251	0.920197	0.0259865
HS_439	2020-05-20	0.1257	0.134	0.133	0.1309	0.004531	0.1255	0.1358	0.1414	0.134233	0.00806494		0.936429	0.998262	0.990812	0.975168	0.0337547
HS_440	2020-05-20	0.1736	0.1681	0.171	0.1709	0.00275136	0.175	0.1694	0.1936	0.179333	0.0126686		0.96803	0.937361	0.953532	0.952974	0.0153422
HS_441	2020-05-20	0.185	0.1821	0.1972	0.1881	0.00801311	0.1895	0.1803	0.1824	0.184067	0.00482113		1.00507	0.989315	1.07135	1.02191	0.0435338
HS_442	2020-05-20	0.2103	0.1957	0.1949	0.2003	0.00866949	0.1706	0.1577	0.1599	0.162733	0.00690097		1.2923	1.20258	1.19766	1.23085	0.0532742
HS_443	2020-05-25	0.7159	0.6895	0.7469	0.717433	0.0287307	0.1694	0.1567	0.1514	0.159167	0.00925005		4.4978	4.33194	4.69257	4.50743	0.180507
HS_444	2020-05-25	0.1562	0.1436	0.1498	0.149867	0.00630026	0.0647	0.0757	0.081	0.0738	0.00831445		2.11653	1.9458	2.02981	2.03071	0.0853694
HS_445	2020-05-25	0.3906	0.3854	0.4104	0.395467	0.0131914	0.3004	0.2886	0.2775	0.288833	0.0114518		1.35234	1.33433	1.42089	1.36919	0.0456714
HS_446	2020-05-25	0.4194	0.4462	0.4577	0.4411	0.0196527	0.398	0.354	0.3674	0.373133	0.0225533		1.12399	1.19582	1.22664	1.18215	0.0526695
HS_447	2020-05-25	0.1299	0.1478	0.138	0.138567	0.00896344	0.1205	0.136	0.1325	0.129667	0.00812917		1.0018	1.13985	1.06427	1.06864	0.0691268
HS_448	2020-05-25	0.6587	0.6802	0.6997	0.679533	0.0205081	0.4418	0.425	0.4174	0.428067	0.0124857		1.53878	1.589	1.63456	1.58745	0.0479087
HS_449	2020-05-25	0.2173	0.2352	0.2242	0.225567	0.00902792	0.1298	0.1336	0.15	0.1378	0.010735		1.57692	1.70682	1.627	1.63691	0.0655147
HS_450	2020-05-25	0.2626	0.2795	0.3234	0.2885	0.0313833	0.2434	0.2429	0.2284	0.238233	0.00851959		1.10228	1.17322	1.35749	1.211	0.131733
HS_451	2020-05-26	1.0316	1.0085	1.057	1.03237	0.0242591	0.3865	0.4004	0.3873	0.3914	0.00780449		2.63567	2.57665	2.70056	2.63763	0.0619803
HS_452	2020-05-26	0.232	0.2236	0.2258	0.227133	0.00435584	0.2523	0.2817	0.2491	0.261033	0.0179692		0.888775	0.856596	0.865024	0.870132	0.0166869
HS_453	2020-05-26	0.6125	0.578	0.6149	0.6018	0.0206463	0.6816	0.6568	0.6593	0.6659	0.0136539		0.919808	0.867998	0.923412	0.903739	0.0310051
HS_454	2020-05-26	0.2329	0.2208	0.2447	0.2328	0.0119503	0.2709	0.2806	0.2602	0.270567	0.0102041		0.860786	0.816065	0.904398	0.860416	0.0441677
HS_455	2020-05-26	0.1789	0.1796	0.1749	0.1778	0.00253574	0.1534	0.1733	0.1456	0.157433	0.0142837		1.13635	1.1408	1.11095	1.12937	0.0161068
HS_456	2020-05-26	0.1331	0.1444	0.1447	0.140733	0.00661236	0.0978	0.0778	0.0884	0.088	0.010006		1.5125	1.64091	1.64432	1.59924	0.0751405
HS_457	2020-05-26	0.2372	0.224	0.2539	0.238367	0.0149841	0.2479	0.2632	0.2552	0.255433	0.00765267		0.928618	0.876941	0.993997	0.933185	0.0586615
HS_458	2020-05-26	0.5077	0.5105	0.536	0.518067	0.0155937	0.4611	0.4399	0.4607	0.4539	0.012126		1.11853	1.1247	1.18088	1.14137	0.0343549
HS_459	2020-05-26	0.1512	0.1531	0.1668	0.157033	0.00851136	0.1496	0.1356	0.1387	0.1413	0.00735323		1.07006	1.08351	1.18047	1.11135	0.0602361
HS_460	2020-05-26	0.3278	0.3334	0.3251	0.328767	0.0042336	0.3306	0.3088	0.3124	0.317267	0.0116865		1.0332	1.05085	1.02469	1.03625	0.013344
HS_461	2020-05-27	0.2126	0.2107	0.2352	0.2195	0.0136297	0.2009	0.2202	0.2132	0.211433	0.00977053		1.00552	0.996532	1.11241	1.03815	0.0644636
HS_462	2020-05-27	0.1023	0.0955	0.0994	0.0990667	0.00341223	0.117	0.1159	0.0988	0.110567	0.0102051		0.925234	0.863732	0.899005	0.89599	0.0308613
HS_463	2020-05-27	0.1198	0.1251	0.1248	0.123233	0.00297714	0.1357	0.1505	0.1304	0.138867	0.0104175		0.862698	0.900864	0.898704	0.887422	0.0214388
HS_464	2020-05-27	0.3377	0.36	0.3567	0.351467	0.0120359	0.2761	0.262	0.2551	0.2644	0.0107037		1.27723	1.36157	1.34909	1.3293	0.0455216
HS_465	2020-05-27	0.2876	0.2849	0.2911	0.287867	0.00310859	0.1577	0.1651	0.1532	0.158667	0.0060086		1.81261	1.79559	1.83466	1.81429	0.019592
HS_466	2020-05-27	0.1482	0.1356	0.1434	0.1424	0.00635925	0.1398	0.1472	0.1363	0.1411	0.00556507		1.05032	0.961021	1.0163	1.00921	0.0450691
HS_467	2020-05-27	0.2023	0.1993	0.1932	0.198267	0.00463717	0.1496	0.1718	0.1645	0.161967	0.0113147		1.24902	1.2305	1.19284	1.22412	0.0286304
HS_468	2020-05-27	0.1515	0.1501	0.1461	0.149233	0.00280238	0.1224	0.1342	0.1323	0.129633	0.00633588		1.16868	1.15788	1.12702	1.1512	0.0216177
HS_469	2020-05-27	0.09	0.0977	0.1048	0.0975	0.00740203	0.0865	0.0831	0.0959	0.0885	0.00663023		1.01695	1.10395	1.18418	1.10169	0.0836387
HS_470	2020-05-27	0.3289	0.3326	0.3523	0.337933	0.0125787	0.3815	0.3679	0.3889	0.379433	0.0106514		0.866819	0.87657	0.92849	0.890626	0.0331512
HS_471	2020-05-28	0.1846	0.1858	0.1926	0.187667	0.00431432	0.1577	0.1594	0.1496	0.155567	0.00523673		1.18663	1.19434	1.23805	1.20634	0.0277329
HS_472	2020-05-28	0.3184	0.3304	0.3428	0.330533	0.0122005	0.354	0.348	0.3783	0.3601	0.0160446		0.884199	0.917523	0.951958	0.917893	0.033881
HS_473	2020-05-28	0.2013	0.2185	0.2163	0.212033	0.0093602	0.246	0.2105	0.242	0.232833	0.0194444		0.864567	0.93844	0.928991	0.910666	0.0402013
HS_474	2020-05-28	0.1582	0.1645	0.1818	0.168167	0.0122198	0.1893	0.1915	0.1822	0.187667	0.00486038		0.842984	0.876554	0.968739	0.896092	0.0651143
HS_475	2020-05-28	0.1798	0.1486	0.1679	0.165433	0.0157456	0.1527	0.1732	0.1683	0.164733	0.0107053		1.09146	0.902064	1.01922	1.00425	0.0955822
HS_476	2020-05-28	0.1714	0.1714	0.1791	0.173967	0.0044456	0.1497	0.1742	0.1573	0.1604	0.0125407		1.06858	1.06858	1.11658	1.08458	0.0277157
HS_477	2020-05-28	0.2239	0.2465	0.252	0.2408	0.0148919	0.2455	0.2261	0.2243	0.231967	0.0117547		0.965225	1.06265	1.08636	1.03808	0.0641986
HS_478	2020-05-28	0.1258	0.1334	0.1209	0.1267	0.00629841	0.0858	0.0891	0.1109	0.0952667	0.013639		1.3205	1.40028	1.26907	1.32995	0.0661135
HS_479	2020-05-28	0.1652	0.1746	0.1859	0.175233	0.0103645	0.1372	0.1427	0.1514	0.143767	0.00715984		1.14908	1.21447	1.29307	1.21887	0.0720927
HS_480	2020-05-28	0.128	0.1307	0.1361	0.1316	0.00412432	0.1152	0.1132	0.1103	0.1129	0.00246374		1.13375	1.15766	1.20549	1.16563	0.0365307
HS_481	2020-06-01	0.2194	0.2169	0.2189	0.2184	0.00132288	0.2051	0.2053	0.2039	0.204767	0.000757188		1.07146	1.05925	1.06902	1.06658	0.00646041
HS_482	2020-06-01	0.6234	0.7409	0.7506	0.704967	0.0708051	0.6818	0.671	0.6598	0.670867	0.0110006		0.929246	1.10439	1.11885	1.05083	0.105543
HS_483	2020-06-01	0.2483	0.2459	0.1973	0.2305	0.0287771	0.2667	0.2014	0.2832	0.250433	0.0432581		0.991481	0.981898	0.787834	0.920405	0.114909
HS_484	2020-06-01	0.124	0.1155	0.1143	0.117933	0.00528804	0.1076	0.1043	0.1023	0.104733	0.00267644		1.18396	1.1028	1.09134	1.12603	0.0504905
HS_485	2020-06-01	0.1948	0.1974	0.2031	0.198433	0.00424539	0.2385	0.2247	0.2353	0.232833	0.00722311		0.83665	0.847817	0.872298	0.852255	0.0182336
HS_486	2020-06-01	0.2045	0.2016	0.2065	0.2042	0.00246374	0.177	0.1804	0.1829	0.1801	0.00296142		1.13548	1.11938	1.14659	1.13381	0.0136798
HS_487	2020-06-01	0.3092	0.2987	0.2947	0.300867	0.00748888	0.2663	0.2793	0.2499	0.265167	0.0147327		1.16606	1.12646	1.11138	1.13463	0.0282422
HS_488	2020-06-01	0.1799	0.1886	0.1863	0.184933	0.00450814	0.1802	0.1653	0.1583	0.167933	0.011185		1.07126	1.12306	1.10937	1.10123	0.0268448
HS_489	2020-06-01	0.1601	0.1821	0.1772	0.173133	0.01155	0.1303	0.129	0.1323	0.130533	0.00166233		1.22651	1.39505	1.35751	1.32635	0.0884834
HS_490	2020-06-01	0.2609	0.2599	0.2596	0.260133	0.000680686	0.1661	0.1806	0.2042	0.183633	0.0192303		1.42077	1.41532	1.41369	1.41659	0.00370677
HS_491	2020-06-03	0.1858	0.1983	0.1768	0.186967	0.0107974	0.1538	0.1655	0.1592	0.1595	0.00585577		1.16489	1.24326	1.10846	1.1722	0.0676951
HS_492	2020-06-03	0.1632	0.1546	0.145	0.154267	0.00910458	0.1065	0.103	0.1005	0.103333	0.00301386		1.57935	1.49613	1.40323	1.4929	0.0881088
HS_493	2020-06-03	0.1296	0.1099	0.0933	0.110933	0.018172	0.085	0.0865	0.0822	0.0845667	0.00218251		1.53252	1.29957	1.10327	1.31179	0.214884
HS_494	2020-06-03	0.2186	0.1975	0.185	0.200367	0.0169824	0.1298	0.1153	0.1112	0.118767	0.00977258		1.84058	1.66292	1.55768	1.68706	0.14299
HS_495	2020-06-03	0.1569	0.1568	0.145	0.1529	0.00684178	0.0778	0.0795	0.073	0.0767667	0.00337095		2.04386	2.04255	1.88884	1.99175	0.0891244
HS_496	2020-06-03	0.1794	0.1724	0.1624	0.1714	0.008544	0.119	0.1212	0.1111	0.1171	0.00531131		1.53202	1.47225	1.38685	1.46371	0.0729633
HS_497	2020-06-03	0.1103	0.105	0.0992	0.104833	0.00555188	0.0776	0.0793	0.0709	0.0759333	0.0044411		1.45259	1.38279	1.30641	1.3806	0.0731151
HS_498	2020-06-03	0.1194	0.1193	0.1213	0.12	0.00112694	0.0999	0.0943	0.0986	0.0976	0.00293087		1.22336	1.22234	1.24283	1.22951	0.0115465
HS_499	2020-06-03	0.1334	0.1374	0.1325	0.134433	0.00260832	0.115	0.1149	0.1105	0.113467	0.0025697		1.17568	1.21093	1.16774	1.18478	0.0229875
HS_500	2020-06-03	0.1094	0.1168	0.1128	0.113	0.00370405	0.0955	0.0969	0.0983	0.0969	0.0014		1.129	1.20537	1.16409	1.16615	0.0382255

## Sheet: Figure 2a
Cutoff:	Mean 2017-2019	0.833498
	s.d. 2017-2019	0.118784
	Mean+5 s.d.	1.42742
		A450 1:100					A450 1:100 no AG						A450 1:100 , No AG background divided
ID	Blood collection	A450 (technical rep.)			Ave	SD	A450 (technical rep.)			Ave	SD		A450 (technical rep.)			Ave	SD
SARS-CoV-2_1	1	0.9943	0.8223	0.6928	0.836467	0.151248	0.0778	0.0658	0.0613	0.0683	0.00852936		14.5578	12.0395	10.1435	12.2469	2.21447
SARS-CoV-2_1	2	1.1363	2.0335	1.8565	1.67543	0.475217	0.0533	0.0556	0.0755	0.0614667	0.0122075		18.4864	33.083	30.2034	27.2576	7.73129
SARS-CoV-2_1	3	1.8573	1.7734	1.5931	1.74127	0.134999	0.0742	0.077	0.0597	0.0703	0.00928601		26.4196	25.2262	22.6615	24.7691	1.92033
SARS-CoV-2_1	4	1.7539	1.6793	1.5596	1.66427	0.0980185	0.0656	0.0623	0.0602	0.0627	0.00272213		27.9729	26.7831	24.874	26.5433	1.56329
SARS-CoV-2_3	1	0.2628	0.3497	0.2808	0.297767	0.0458672	0.0772	0.0771	0.0693	0.0745333	0.00453248		3.52594	4.69186	3.76744	3.99508	0.615392
SARS-CoV-2_4	1	0.0731	0.0844	0.0995	0.0856667	0.0132455	0.0729	0.0721	0.0691	0.0713667	0.00200333		1.02429	1.18262	1.39421	1.20037	0.185598
SARS-CoV-2_4	2	0.0607	0.0645	0.0655	0.0635667	0.00253246	0.0524	0.0523	0.0556	0.0534333	0.00187705		1.136	1.20711	1.22583	1.18964	0.0473947
SARS-CoV-2_4	3	0.0876	0.0895	0.0846	0.0872333	0.00247049	0.0646	0.0552	0.063	0.0609333	0.00502925		1.43764	1.46882	1.3884	1.43162	0.0405442
SARS-CoV-2_4	4	0.2955	0.2472	0.2499	0.2642	0.0271402	0.0747	0.0841	0.0592	0.0726667	0.0125739		4.06651	3.40183	3.43899	3.63578	0.373489
SARS-CoV-2_4	5	0.5278	0.5198	0.5242	0.523933	0.00400666	0.056	0.0567	0.0509	0.0545333	0.00316596		9.67848	9.53178	9.61247	9.60758	0.0734718
SARS-CoV-2_4	6	0.2913	0.307	0.2897	0.296	0.00955981	0.0691	0.0701	0.0642	0.0678	0.00315753		4.29646	4.52802	4.27286	4.36578	0.141
SARS-CoV-2_5	1	0.2647	0.3287	0.2882	0.293867	0.0323741	0.0709	0.0717	0.0652	0.0692667	0.00354448		3.82146	4.74543	4.16073	4.24254	0.467384
SARS-CoV-2_5	2	0.9207	1.8887	1.8589	1.5561	0.550474	0.0528	0.0535	0.0615	0.0559333	0.00483356		16.4607	33.767	33.2342	27.8206	9.84161
SARS-CoV-2_5	3	1.9514	1.8179	1.9237	1.89767	0.0704547	0.0683	0.0655	0.0659	0.0665667	0.00151438		29.315	27.3095	28.8988	28.5078	1.05841
SARS-CoV-2_6	1	0.3891	0.433	0.4094	0.4105	0.0219707	0.0683	0.0699	0.067	0.0684	0.00145258		5.6886	6.33041	5.98538	6.00146	0.321209
SARS-CoV-2_6	2	0.6614	1.2133	1.3147	1.06313	0.351586	0.0558	0.0526	0.0543	0.0542333	0.00160104		12.1955	22.3719	24.2415	19.603	6.48284
SARS-CoV-2_6	3	1.4957	1.385	1.2056	1.3621	0.146399	0.0902	0.0723	0.0628	0.0751	0.0139129		19.9161	18.4421	16.0533	18.1372	1.94939
SARS-CoV-2_6	4	2.7612	2.7107	2.6672	2.71303	0.0470434	0.0712	0.0527	0.0538	0.0592333	0.010378		46.6156	45.7631	45.0287	45.8025	0.794205
SARS-CoV-2_6	5	0.0503	0.064	0.1036	0.0726333	0.0276789	0.0692	0.0616	0.0565	0.0624333	0.00639088		0.805659	1.02509	1.65937	1.16337	0.443336
SARS-CoV-2_6	6	1.5942	1.6066	1.4728	1.55787	0.0739303	0.069	0.0662	0.0726	0.0692667	0.00320832		23.0154	23.1944	21.2628	22.4909	1.06733
SARS-CoV-2_8	1	1.4451	1.4845	1.1846	1.3714	0.162969	0.0606	0.0606	0.0561	0.0591	0.00259808		24.4518	25.1184	20.044	23.2047	2.75751
SARS-CoV-2_8	2	1.9901	1.8297	1.8733	1.8977	0.0829371	0.0664	0.0688	0.0652	0.0668	0.00183303		29.7919	27.3907	28.0434	28.4087	1.24157
SARS-CoV-2_8	3	2.092	1.927	1.8253	1.9481	0.134596	0.0589	0.0626	0.0577	0.0597333	0.00255408		35.0223	32.26	30.5575	32.6133	2.25328
SARS-CoV-2_8	4	2.8586	2.7824	2.7843	2.80843	0.043456	0.0578	0.0583	0.0624	0.0595	0.00252389		48.0437	46.763	46.795	47.2006	0.730353
SARS-CoV-2_8	5	2.5979	2.6357	2.4392	2.5576	0.104265	0.0571	0.0548	0.0599	0.0572667	0.00255408		45.365	46.025	42.5937	44.6612	1.82069
SARS-CoV-2_8	6	1.8672	1.8911	1.8927	1.88367	0.014283	0.0731	0.0718	0.075	0.0733	0.00160935		25.4734	25.7995	25.8213	25.698	0.194856
SARS-CoV-2_12	1	0.0888	0.0752	0.0842	0.0827333	0.00691761	0.058	0.0564	0.0546	0.0563333	0.00170098		1.57633	1.33491	1.49467	1.46864	0.122798
SARS-CoV-2_13	1	0.5252	0.6099	0.4795	0.5382	0.0661649	0.078	0.0744	0.0654	0.0726	0.00648999		7.23416	8.40083	6.60468	7.41322	0.911362
SARS-CoV-2_13	2	0.9003	0.9269	1.0052	0.944133	0.054532	0.0693	0.0697	0.0767	0.0719	0.00416173		12.5216	12.8915	13.9805	13.1312	0.758443
SARS-CoV-2_15	1	0.3867	0.4278	0.3196	0.378033	0.0546182	0.0583	0.0677	0.0578	0.0612667	0.00557704		6.31175	6.98259	5.21654	6.17029	0.891482
SARS-CoV-2_15	2	0.8879	1.0715	0.9924	0.983933	0.0920924	0.079	0.0686	0.0619	0.0698333	0.00861646		12.7146	15.3437	14.211	14.0897	1.31875
SARS-CoV-2_15	3	1.1969	1.163	1.1294	1.1631	0.0337501	0.0671	0.0684	0.0609	0.0654667	0.00400791		18.2826	17.7648	17.2515	17.7663	0.515531
SARS-CoV-2_15	4	2.5594	2.5432	2.5229	2.54183	0.0182883	0.093	0.0856	0.0695	0.0827	0.0120154		30.948	30.7521	30.5067	30.7356	0.221141
SARS-CoV-2_15	5	2.5385	2.5745	2.5	2.53767	0.037257	0.0716	0.0655	0.0772	0.0714333	0.00585178		35.5366	36.0406	34.9977	35.525	0.521563
SARS-CoV-2_15	6	2.5607	2.6486	2.6658	2.62503	0.0563741	0.0667	0.0652	0.06	0.0639667	0.00351615		40.0318	41.4059	41.6748	41.0375	0.881305
SARS-CoV-2_15	7	2.5561	2.5029	2.5019	2.5203	0.0310077	0.0862	0.091	0.065	0.0807333	0.0138352		31.661	31.0021	30.9897	31.2176	0.384076
SARS-CoV-2_15	8	1.3222	1.3075	1.2302	1.28663	0.0494223	0.0663	0.0673	0.0685	0.0673667	0.00110151		19.6269	19.4087	18.2613	19.099	0.733631
SARS-CoV-2_16	1	0.3621	0.3533	0.3161	0.343833	0.0244175	0.061	0.0582	0.0571	0.0587667	0.0020108		6.16166	6.01191	5.3789	5.85082	0.415499
SARS-CoV-2_16	2	1.3477	1.4087	1.2202	1.32553	0.0961852	0.0646	0.0619	0.0634	0.0633	0.00135277		21.2907	22.2543	19.2765	20.9405	1.51951
SARS-CoV-2_16	3	2.8329	2.7915	2.7584	2.79427	0.037327	0.0783	0.0845	0.0617	0.0748333	0.0117887		37.8561	37.3029	36.8606	37.3399	0.498801
SARS-CoV-2_16	4	2.5759	2.6353	2.5576	2.5896	0.0406213	0.0515	0.0521	0.0504	0.0513333	0.000862168		50.1799	51.337	49.8234	50.4468	0.791324
SARS-CoV-2_16	5	2.6783	2.6702	2.6543	2.6676	0.0122094	0.0616	0.0508	0.0497	0.0540333	0.00657597		49.5676	49.4176	49.1234	49.3695	0.225961
SARS-CoV-2_16	6	2.689	2.638	2.6156	2.64753	0.0376172	0.0533	0.049	0.0507	0.051	0.00216564		52.7255	51.7255	51.2863	51.9124	0.737592
SARS-CoV-2_16	7	2.7217	2.6528	2.6619	2.6788	0.0374301	0.0573	0.0483	0.0488	0.0514667	0.005058		52.8828	51.544	51.7209	52.0492	0.727268
SARS-CoV-2_16	8	1.7447	1.6737	1.6431	1.68717	0.0521215	0.063	0.0621	0.0634	0.0628333	0.000665833		27.7671	26.6371	26.1501	26.8515	0.82952
SARS-CoV-2_17	1	0.1158	0.124	0.1253	0.1217	0.00515073	0.068	0.0599	0.0607	0.0628667	0.00446356		1.84199	1.97243	1.99311	1.93584	0.081931
SARS-CoV-2_17	2	1.112	1.2377	1.1933	1.181	0.0637463	0.0559	0.0552	0.0586	0.0565667	0.00179536		19.6582	21.8804	21.0955	20.878	1.12692
SARS-CoV-2_17	3	2.8726	2.8453	2.8285	2.8488	0.0222574	0.0687	0.0495	0.0491	0.0557667	0.0112024		51.5111	51.0215	50.7203	51.0843	0.399116
SARS-CoV-2_17	4	2.9129	2.9412	2.8857	2.91327	0.0277518	0.0565	0.0501	0.0511	0.0525667	0.00344287		55.4134	55.9518	54.896	55.4204	0.527936
SARS-CoV-2_17	5	2.8826	2.8764	2.8708	2.8766	0.00590254	0.0548	0.0512	0.0597	0.0552333	0.00426654		52.1895	52.0772	51.9759	52.0809	0.106866
SARS-CoV-2_17	6	1.7782	1.9854	1.9371	1.90023	0.108408	0.0644	0.0641	0.0672	0.0652333	0.00170978		27.2591	30.4354	29.6949	29.1298	1.66185
SARS-CoV-2_18	1	0.0954	0.1043	0.0835	0.0944	0.010436	0.062	0.0698	0.0674	0.0664	0.003995		1.43675	1.57078	1.25753	1.42169	0.157169
SARS-CoV-2_19	1	0.1033	0.0828	0.0901	0.0920667	0.0103905	0.0864	0.0802	0.0783	0.0816333	0.00423596		1.26541	1.01429	1.10372	1.12781	0.127283
SARS-CoV-2_20	1	0.0658	0.0581	0.0542	0.0593667	0.00590282	0.0621	0.0687	0.0713	0.0673667	0.00474271		0.976744	0.862444	0.804552	0.881247	0.0876223
SARS-CoV-2_23	1	0.071	0.0646	0.06	0.0652	0.00552449	0.0582	0.0554	0.0575	0.0570333	0.00145717		1.24489	1.13267	1.05202	1.14319	0.0968642
SARS-CoV-2_23	2	0.0672	0.0631	0.0707	0.067	0.00380395	0.0739	0.0746	0.0786	0.0757	0.00253574		0.887715	0.833554	0.93395	0.885073	0.0502503
SARS-CoV-2_23	3	0.117	0.0817	0.0961	0.0982667	0.0177495	0.0885	0.0723	0.0617	0.0741667	0.0134972		1.57753	1.10157	1.29573	1.32494	0.239319
SARS-CoV-2_23	4	0.0637	0.0686	0.0615	0.0646	0.00363456	0.0568	0.0503	0.0527	0.0532667	0.00328684		1.19587	1.28786	1.15457	1.21277	0.0682332
SARS-CoV-2_23	5	0.0712	0.0674	0.0697	0.0694333	0.00191398	0.0504	0.0522	0.0563	0.0529667	0.00302379		1.34424	1.2725	1.31592	1.31089	0.0361356
SARS-CoV-2_23	6	0.0607	0.0705	0.0621	0.0644333	0.00530031	0.0554	0.0537	0.0527	0.0539333	0.00136504		1.12546	1.30717	1.15142	1.19468	0.0982753
SARS-CoV-2_25	1	0.8183	0.7603	0.6191	0.732567	0.102455	0.0982	0.0748	0.1079	0.0936333	0.017016		8.73941	8.11997	6.61196	7.82378	1.09421
SARS-CoV-2_25	2	2.4644	2.4609	2.4782	2.46783	0.00914677	0.0976	0.0724	0.0766	0.0822	0.0135011		29.9805	29.938	30.1484	30.0223	0.111275
SARS-CoV-2_25	3	2.5493	2.4933	2.4792	2.50727	0.0370783	0.1235	0.081	0.0756	0.0933667	0.0262355		27.3042	26.7044	26.5534	26.854	0.397126
SARS-CoV-2_25	4	2.5765	2.5598	2.5331	2.55647	0.0218912	0.1117	0.0813	0.0815	0.0915	0.017494		28.1585	27.976	27.6842	27.9395	0.239248
SARS-CoV-2_25	5	2.4328	2.4059	2.3964	2.4117	0.0188804	0.0894	0.1082	0.0864	0.0946667	0.0118158		25.6986	25.4144	25.3141	25.4757	0.199441
SARS-CoV-2_25	6	0.7629	0.9677	0.7209	0.817167	0.132046	0.0858	0.0853	0.0773	0.0828	0.0047697		9.21377	11.6872	8.70652	9.86916	1.59476
SARS-CoV-2_26	1	0.0875	0.0837	0.0918	0.0876667	0.00405257	0.0586	0.0606	0.0633	0.0608333	0.00235867		1.43836	1.37589	1.50904	1.4411	0.0666176
SARS-CoV-2_26	2	0.1194	0.1052	0.0901	0.1049	0.0146523	0.0813	0.0684	0.0637	0.0711333	0.00911281		1.67854	1.47891	1.26664	1.4747	0.205984
SARS-CoV-2_26	3	0.0988	0.0888	0.0906	0.0927333	0.00533042	0.0749	0.0681	0.0867	0.0765667	0.00941134		1.29038	1.15977	1.18328	1.21114	0.069618
SARS-CoV-2_26	4	0.0867	0.0905	0.0754	0.0842	0.0078543	0.0736	0.0825	0.07	0.0753667	0.00643454		1.15038	1.2008	1.00044	1.1172	0.104214
SARS-CoV-2_26	5	0.069	0.0704	0.0739	0.0711	0.00252389	0.0589	0.0614	0.0533	0.0578667	0.00414769		1.1924	1.21659	1.27707	1.22869	0.0436155
SARS-CoV-2_27	1	0.073	0.0805	0.0771	0.0768667	0.00375544	0.0686	0.0535	0.0578	0.0599667	0.00777967		1.21734	1.34241	1.28571	1.28182	0.0626255
SARS-CoV-2_27	2	0.1195	0.1242	0.1017	0.115133	0.0118686	0.059	0.0567	0.073	0.0629	0.00882213		1.89984	1.97456	1.61685	1.83042	0.18869
SARS-CoV-2_27	3	0.1607	0.1555	0.141	0.1524	0.0102093	0.0637	0.0611	0.0552	0.06	0.00435546		2.67833	2.59167	2.35	2.54	0.170155
SARS-CoV-2_28	1	0.0648	0.0605	0.0643	0.0632	0.0023516	0.0538	0.0507	0.0569	0.0538	0.0031		1.20446	1.12454	1.19517	1.17472	0.0437099
SARS-CoV-2_28	2	0.0799	0.0883	0.1013	0.0898333	0.0107821	0.0687	0.0681	0.0781	0.0716333	0.00560833		1.1154	1.23267	1.41415	1.25407	0.150518
SARS-CoV-2_28	3	0.1251	0.1141	0.0984	0.112533	0.0134188	0.0782	0.0778	0.0843	0.0801	0.0036428		1.5618	1.42447	1.22846	1.40491	0.167525
SARS-CoV-2_28	4	0.1372	0.0881	0.0811	0.102133	0.0305696	0.0781	0.1099	0.0787	0.0889	0.018189		1.54331	0.991001	0.912261	1.14886	0.343866
SARS-CoV-2_28	5	0.0703	0.0623	0.076	0.0695333	0.0068821	0.06	0.0656	0.0584	0.0613333	0.00378065		1.1462	1.01576	1.23913	1.1337	0.112208
SARS-CoV-2_28	6	0.0681	0.0686	0.0643	0.067	0.0023516	0.063	0.0659	0.0607	0.0632	0.00260576		1.07753	1.08544	1.01741	1.06013	0.0372088
SARS-CoV-2_30	1	0.0769	0.0711	0.0753	0.0744333	0.00299555	0.0615	0.0572	0.0618	0.0601667	0.00257358		1.27812	1.18172	1.25152	1.23712	0.0497876
SARS-CoV-2_30	2	0.0918	0.0848	0.0826	0.0864	0.00480416	0.0677	0.0614	0.1136	0.0809	0.0284937		1.13473	1.04821	1.02101	1.06799	0.059384
SARS-CoV-2_30	3	0.1094	0.1007	0.0952	0.101767	0.00715984	0.0654	0.0638	0.0595	0.0629	0.00305123		1.73927	1.60095	1.51351	1.61791	0.113829
SARS-CoV-2_30	4	0.1397	0.1274	0.1153	0.127467	0.0122001	0.0952	0.0623	0.0596	0.0723667	0.0198203		1.93045	1.76048	1.59327	1.7614	0.168588
SARS-CoV-2_30	5	0.1535	0.1599	0.1731	0.162167	0.00999467	0.0709	0.0984	0.0675	0.0789333	0.0169441		1.94468	2.02576	2.19299	2.05448	0.126622
SARS-CoV-2_30	6	0.0743	0.0958	0.0919	0.0873333	0.0114544	0.1067	0.0706	0.0602	0.0791667	0.024405		0.938526	1.21011	1.16084	1.10316	0.144687
SARS-CoV-2_31	1	0.3564	0.3481	0.3183	0.340933	0.0200356	0.0954	0.0796	0.0755	0.0835	0.0105076		4.26826	4.16886	3.81198	4.08303	0.239947
SARS-CoV-2_31	2	0.4675	0.4748	0.4465	0.462933	0.0146923	0.0874	0.09	0.0891	0.0888333	0.00132035		5.26266	5.34484	5.02627	5.21126	0.165392
		A450 1:100					A450 1:100 no AG						A450 1:100 , No AG background divided
ID	Blood collection	A450 (technical rep.)			Ave	SD	A450 (technical rep.)			Ave	SD		A450 (technical rep.)			Ave	SD
HS_005	2017	0.0595	0.0642	0.0534	0.0590333	0.0054151	0.0591	0.0584	0.0568	0.0581	0.00117898		1.0241	1.10499	0.919105	1.01606	0.0932031
HS_015	2017	0.0513	0.0508	0.0475	0.0498667	0.00206478	0.0498	0.0482	0.0462	0.0480667	0.0018037		1.06727	1.05687	0.988211	1.03745	0.0429567
HS_016	2017	0.0539	0.0595	0.0553	0.0562333	0.00291433	0.0575	0.0595	0.0602	0.0590667	0.00140119		0.912528	1.00734	0.93623	0.952032	0.0493397
HS_021	2017	0.0537	0.0537	0.0526	0.0533333	0.000635085	0.0595	0.0577	0.0566	0.0579333	0.00146401		0.926928	0.926928	0.90794	0.920598	0.0109623
HS_025	2017	0.0712	0.0756	0.0709	0.0725667	0.00263122	0.0814	0.0759	0.0788	0.0787	0.00275136		0.904701	0.96061	0.900889	0.922067	0.0334336
HS_029	2017	0.0536	0.0511	0.0472	0.0506333	0.00322542	0.0552	0.0542	0.0486	0.0526667	0.00355715		1.01772	0.970253	0.896203	0.961392	0.0612421
HS_030	2017	0.0626	0.0633	0.0648	0.0635667	0.00112398	0.0601	0.059	0.0573	0.0588	0.00141067		1.06463	1.07653	1.10204	1.08107	0.0191153
HS_041	2018	0.1464	0.1667	0.1848	0.165967	0.0192105	0.1668	0.1851	0.188	0.179967	0.0114945		0.813484	0.926283	1.02686	0.922208	0.106745
HS_042	2018	0.1628	0.1518	0.1443	0.152967	0.00930502	0.2374	0.1981	0.2826	0.239367	0.0422843		0.680128	0.634174	0.602841	0.639047	0.0388735
HS_043	2018	0.0979	0.108	0.1052	0.1037	0.0052144	0.1215	0.1134	0.1248	0.1199	0.005866		0.816514	0.900751	0.877398	0.864887	0.0434896
HS_050	2018	0.122	0.1151	0.1214	0.1195	0.0038223	0.1992	0.2055	0.2045	0.203067	0.00338575		0.600788	0.566809	0.597833	0.588477	0.0188229
HS_051	2018	0.1127	0.1215	0.1139	0.116033	0.00477214	0.1155	0.1196	0.1249	0.12	0.00471275		0.939167	1.0125	0.949167	0.966944	0.0397678
HS_054	2018	0.0909	0.1012	0.1015	0.0978667	0.00603517	0.119	0.115	0.1097	0.114567	0.00466512		0.793424	0.883328	0.885947	0.854233	0.0526783
HS_057	2018	0.1358	0.1431	0.1509	0.143267	0.00755138	0.2473	0.263	0.2501	0.253467	0.00837397		0.535771	0.564571	0.595345	0.565229	0.0297924
HS_058	2018	0.1487	0.1692	0.1868	0.168233	0.0190684	0.1828	0.2055	0.1957	0.194667	0.0113852		0.76387	0.869178	0.959589	0.864212	0.097954
HS_059	2018	0.1544	0.1585	0.1417	0.151533	0.00875919	0.2038	0.2104	0.2376	0.217267	0.0179157		0.710647	0.729518	0.652194	0.697453	0.0403154
HS_060	2018	0.1	0.0992	0.1011	0.1001	0.000953939	0.127	0.1263	0.1441	0.132467	0.0100808		0.754907	0.748868	0.763211	0.755662	0.00720135
HS_061	2018	0.1458	0.1242	0.1382	0.136067	0.0109569	0.1703	0.1785	0.1997	0.182833	0.0151715		0.797448	0.679307	0.75588	0.744211	0.0599283
HS_062	2018	0.2646	0.2867	0.2606	0.270633	0.0140571	0.3939	0.3939	0.3834	0.3904	0.00606218		0.677766	0.734375	0.66752	0.693221	0.036007
HS_063	2018	0.0906	0.0881	0.0844	0.0877	0.00311929	0.1067	0.1123	0.1152	0.1114	0.00432088		0.813285	0.790844	0.75763	0.787253	0.0280009
HS_064	2018	0.0814	0.082	0.0793	0.0809	0.00141774	0.0974	0.1009	0.1027	0.100333	0.00269506		0.811296	0.817276	0.790365	0.806312	0.0141303
HS_065	2018	0.0789	0.0722	0.0664	0.0725	0.0062554	0.0771	0.0817	0.0989	0.0859	0.0114909		0.91851	0.840512	0.772992	0.844005	0.0728219
HS_066	2018	0.0702	0.0823	0.0846	0.0790333	0.00773585	0.0969	0.0887	0.1041	0.0965667	0.00770541		0.726959	0.852261	0.876079	0.818433	0.0801089
HS_067	2018	0.1421	0.1387	0.1195	0.133433	0.0121858	0.1443	0.1412	0.1661	0.150533	0.0135699		0.943977	0.921391	0.793844	0.886404	0.0809507
HS_068	2018	0.0852	0.0789	0.0772	0.0804333	0.00421466	0.0819	0.088	0.0868	0.0855667	0.00323161		0.995715	0.922088	0.90222	0.940008	0.0492558
HS_069	2018	0.0854	0.0851	0.0832	0.0845667	0.00119304	0.0972	0.0982	0.0961	0.0971667	0.0010504		0.878902	0.875815	0.856261	0.870326	0.0122782
HS_070	2018	0.1057	0.1054	0.1054	0.1055	0.000173205	0.1003	0.1141	0.1062	0.106867	0.00692411		0.989083	0.986276	0.986276	0.987211	0.00162076
HS_073	2019	0.1792	0.1724	0.1639	0.171833	0.00766572	0.2315	0.2523	0.2599	0.2479	0.0147024		0.722872	0.695442	0.661154	0.693156	0.0309226
HS_074	2019	0.218	0.2265	0.2162	0.220233	0.00550121	0.3068	0.3618	0.3461	0.338233	0.0283313		0.644525	0.669656	0.639204	0.651128	0.0162645
HS_075	2019	0.0812	0.0866	0.0876	0.0851333	0.00344287	0.0944	0.105	0.1022	0.100533	0.00549303		0.807692	0.861406	0.871353	0.846817	0.034246
HS_076	2019	0.1055	0.1075	0.1225	0.111833	0.00929157	0.1274	0.1291	0.1394	0.131967	0.00649333		0.799444	0.8146	0.928265	0.847436	0.0704085
HS_077	2019	0.082	0.0855	0.0883	0.0852667	0.00315647	0.1065	0.1049	0.1186	0.11	0.00749066		0.745455	0.777273	0.802727	0.775152	0.0286952
HS_078	2019	0.0902	0.0887	0.0895	0.0894667	0.000750555	0.1138	0.1152	0.1271	0.1187	0.00730821		0.759899	0.747262	0.754002	0.753721	0.00632313
HS_080	2019	0.232	0.2338	0.2193	0.228367	0.00790337	0.2867	0.2848	0.3305	0.300667	0.0258539		0.771619	0.777605	0.729379	0.759534	0.0262862
HS_081	2019	0.0888	0.0785	0.0748	0.0807	0.00725465	0.087	0.0942	0.1008	0.094	0.00690217		0.944681	0.835106	0.795745	0.858511	0.0771772
HS_083	2019	0.1293	0.1258	0.1258	0.126967	0.00202073	0.1858	0.1826	0.1994	0.189267	0.00892039		0.683163	0.664671	0.664671	0.670835	0.0106766
HS_085	2019	0.0985	0.099	0.0983	0.0986	0.000360555	0.1137	0.119	0.1247	0.119133	0.00550121		0.826805	0.831002	0.825126	0.827644	0.00302648
HS_087	2019	0.1071	0.0884	0.1019	0.0991333	0.00965212	0.1051	0.1095	0.1141	0.109567	0.00450037		0.977487	0.806815	0.930027	0.904776	0.0880935
HS_090	2019	0.1046	0.1199	0.1039	0.109467	0.00904231	0.1125	0.1157	0.1218	0.116667	0.00472476		0.896571	1.02771	0.890571	0.938286	0.0775055
HS_091	2019	0.1103	0.0965	0.0965	0.1011	0.00796743	0.113	0.1237	0.1296	0.1221	0.00841487		0.903358	0.790336	0.790336	0.82801	0.0652533
HS_092	2019	0.3836	0.3006	0.3117	0.331967	0.0450589	0.4629	0.4945	0.5225	0.4933	0.0298181		0.77762	0.609365	0.631867	0.672951	0.0913418
HS_093	2019	0.1187	0.104	0.094	0.105567	0.0124243	0.0909	0.0959	0.1174	0.1014	0.0140801		1.17061	1.02564	0.927022	1.04109	0.122528
HS_094	2019	0.1439	0.1259	0.118	0.129267	0.0132742	0.1411	0.1559	0.1565	0.151167	0.00872315		0.951929	0.832856	0.780595	0.855127	0.0878114
HS_095	2019	0.0909	0.1011	0.0894	0.0938	0.00636632	0.0903	0.0952	0.1053	0.0969333	0.00764875		0.937758	1.04298	0.922283	0.967675	0.0656773
HS_096	2019	0.1257	0.1356	0.1199	0.127067	0.00793872	0.1279	0.1229	0.2451	0.1653	0.069154		0.760436	0.820327	0.725348	0.768703	0.0480262
HS_097	2019	0.1132	0.1351	0.1135	0.1206	0.0125583	0.1849	0.1467	0.1535	0.1617	0.0203774		0.700062	0.835498	0.701917	0.745826	0.077664
HS_098	2019	0.1026	0.1027	0.1078	0.104367	0.00297377	0.1136	0.1241	0.1207	0.119467	0.00535755		0.858817	0.859654	0.902344	0.873605	0.0248921
HS_099	2019	0.2431	0.287	0.2596	0.263233	0.0221744	0.3289	0.3318	0.3538	0.338167	0.0136163		0.718876	0.848694	0.767669	0.778413	0.0655724
HS_102	2019	0.0741	0.0722	0.071	0.0724333	0.00156312	0.0886	0.0892	0.1105	0.0961	0.0124744		0.771072	0.751301	0.738814	0.753729	0.0162655
HS_103	2019	0.1116	0.1334	0.1362	0.127067	0.0134675	0.1756	0.1832	0.1943	0.184367	0.00940443		0.605315	0.723558	0.738745	0.689206	0.0730473
HS_104	2019	0.0785	0.079	0.0768	0.0781	0.00115326	0.0955	0.0974	0.0995	0.0974667	0.00200083		0.805404	0.810534	0.787962	0.8013	0.0118323
HS_105	2019	0.1357	0.1367	0.1451	0.139167	0.00516269	0.1439	0.1486	0.1763	0.156267	0.0175078		0.868387	0.874787	0.928541	0.890572	0.0330377
HS_107	2019	0.0688	0.0858	0.0831	0.0792333	0.00913583	0.0624	0.0716	0.0758	0.0699333	0.00685371		0.983794	1.22688	1.18827	1.13298	0.130636
HS_108	2019	0.111	0.0921	0.0908	0.0979667	0.0113059	0.1014	0.1156	0.1175	0.1115	0.0087983		0.995516	0.826009	0.81435	0.878625	0.101398
HS_109	2019	0.0912	0.0974	0.084	0.0908667	0.00670622	0.0915	0.1045	0.1024	0.0994667	0.00697878		0.91689	0.979223	0.844504	0.913539	0.0674217
HS_110	2019	0.0595	0.055	0.0611	0.0585333	0.0031628	0.0586	0.06	0.0636	0.0607333	0.00257941		0.979693	0.905598	1.00604	0.963776	0.0520769
HS_111	2019	0.1117	0.1036	0.1063	0.1072	0.00412432	0.1327	0.1366	0.1354	0.1349	0.0019975		0.828021	0.767976	0.787991	0.794663	0.0305732
HS_116	2019	0.1173	0.1025	0.1118	0.110533	0.00748086	0.1297	0.1228	0.1345	0.129	0.00588133		0.909302	0.794574	0.866667	0.856848	0.0579912
HS_117	2019	0.0858	0.0767	0.0887	0.0837333	0.00626126	0.1092	0.0987	0.1115	0.106467	0.00682373		0.805886	0.720413	0.833125	0.786475	0.0588095
HS_118	2019	0.0914	0.0887	0.1064	0.0955	0.00953572	0.125	0.1451	0.1582	0.142767	0.0167225		0.640205	0.621293	0.745272	0.668924	0.0667924
HS_121	2019	0.1018	0.1104	0.0986	0.1036	0.00610246	0.1546	0.2479	0.1377	0.180067	0.05935		0.565346	0.613106	0.547575	0.575342	0.03389
HS_124	2019	0.1395	0.1427	0.1355	0.139233	0.0036074	0.1885	0.1731	0.1668	0.176133	0.0111635		0.792014	0.810182	0.769304	0.7905	0.0204811
HS_125	2019	0.0878	0.0968	0.0861	0.0902333	0.00575007	0.112	0.1097	0.111	0.1109	0.00115326		0.791704	0.872858	0.776375	0.813646	0.0518492
HS_127	2019	0.2492	0.2459	0.274	0.256367	0.0153598	0.3937	0.3642	0.3663	0.374733	0.0164591		0.665006	0.6562	0.731187	0.684131	0.0409886
HS_128	2019	0.1249	0.1203	0.129	0.124733	0.00435239	0.1809	0.1889	0.1883	0.186033	0.00445571		0.671385	0.646658	0.693424	0.670489	0.0233958
HS_129	2019	0.104	0.1049	0.1083	0.105733	0.00226789	0.1378	0.1141	0.1632	0.138367	0.0245549		0.751626	0.758131	0.782703	0.764153	0.0163904
HS_130	2019	0.1033	0.1062	0.1112	0.1069	0.00399625	0.1393	0.1322	0.1356	0.1357	0.00355106		0.761238	0.782609	0.819455	0.787767	0.0294491
HS_131	2019	0.1309	0.1188	0.1588	0.136167	0.0205135	0.1467	0.1586	0.1525	0.1526	0.00595063		0.857798	0.778506	1.04063	0.892311	0.134427
HS_133	2019	0.1195	0.0782	0.1045	0.100733	0.0209061	0.0994	0.1166	0.1078	0.107933	0.00860078		1.10716	0.724521	0.96819	0.933292	0.193694
HS_134	2019	0.0847	0.0703	0.0936	0.0828667	0.0117577	0.0803	0.0786	0.0825	0.0804667	0.00195533		1.05261	0.873654	1.16321	1.02983	0.146119
HS_137	2019	0.0945	0.0784	0.101	0.0913	0.0116349	0.0968	0.0911	0.1047	0.0975333	0.00682959		0.9689	0.803828	1.03554	0.93609	0.119291
HS_138	2019	1.5724	0.0814	0.086	0.0837	0.00325269	0.0952	0.0993	0.0957	0.0967333	0.00223681			0.841489	0.889042	0.865265	0.0336253
HS_142	2019	0.126	0.1137	0.1369	0.125533	0.011607	0.1716	0.161	0.1697	0.167433	0.00565184		0.752538	0.679076	0.817639	0.749751	0.0693233
HS_144	2019	0.0903	0.0901	0.1343	0.1049	0.0254613	0.115	0.1108	0.1179	0.114567	0.00356978		0.788187	0.786442	1.17224	0.915624	0.22224
HS_146	2019	0.093	0.0997	0.0933	0.0953333	0.00378462	0.1056	0.1103	0.1193	0.111733	0.00696156		0.832339	0.892303	0.835024	0.853222	0.0338719
HS_147	2019	0.1058	0.1072	0.0976	0.103533	0.00518588	0.1164	0.1172	0.1199	0.117833	0.00183394		0.897878	0.90976	0.828289	0.878642	0.0440103
HS_148	2019	0.0991	0.0985	0.0949	0.0975	0.00227156	0.1092	0.1166	0.1227	0.116167	0.00676042		0.853085	0.84792	0.81693	0.839311	0.0195543
HS_149	2019	0.1054	0.0968	0.0872	0.0964667	0.00910458	0.1006	0.1134	0.1231	0.112367	0.0112855		0.938001	0.861465	0.776031	0.858499	0.0810256
HS_150	2019	0.0995	0.0953	0.088	0.0942667	0.00581922	0.1125	0.1179	0.1304	0.120267	0.00918168		0.827328	0.792406	0.731707	0.783814	0.048386
HS_151	2019	0.1076	0.1116	0.1089	0.109367	0.00204042	0.1473	0.1509	0.157	0.151733	0.0049034		0.709139	0.735501	0.717707	0.720782	0.0134474
HS_152	2019	0.1124	0.1123	0.1068	0.1105	0.00320468	0.1209	0.1142	0.1381	0.1244	0.0123284		0.903537	0.902733	0.858521	0.888264	0.0257611
HS_156	2019	0.0951	0.1088	0.11	0.104633	0.00827788	0.1531	0.1554	0.1604	0.1563	0.00373229		0.608445	0.696097	0.703775	0.669439	0.0529615
HS_157	2019	0.0772	0.074	0.0746	0.0752667	0.00170098	0.0862	0.0737	0.0677	0.0758667	0.0094384		1.01757	0.975395	0.983304	0.992091	0.0224207
HS_158	2019	0.0902	0.1025	0.1025	0.0984	0.00710141	0.1029	0.1039	0.1071	0.104633	0.00219393		0.862058	0.979611	0.979611	0.940427	0.0678695
HS_160	2019	0.1064	0.1217	0.1238	0.1173	0.00949789	0.1292	0.1269	0.1394	0.131833	0.00665307		0.80708	0.923135	0.939064	0.88976	0.0720447
HS_161	2019	0.0916	0.0993	0.0918	0.0942333	0.004389	0.1167	0.1136	0.1177	0.116	0.00213776		0.789655	0.856034	0.791379	0.812356	0.0378362
HS_162	2019	0.0852	0.097	0.1039	0.0953667	0.00945639	0.1208	0.1285	0.1302	0.1265	0.00500899		0.673518	0.766798	0.821344	0.753887	0.0747541
HS_163	2019	0.0674	0.0874	0.0846	0.0798	0.0108296	0.0979	0.0984	0.1047	0.100333	0.0037899		0.671761	0.871096	0.843189	0.795349	0.107936
HS_164	2019-06-13	0.0565	0.0535	0.0576	0.0558667	0.00212211	0.0585	0.0575	0.0578	0.0579333	0.00051316		0.975259	0.923475	0.994246	0.964327	0.0366301
HS_165	2019-06-13	0.0504	0.051	0.0483	0.0499	0.00141774	0.0564	0.0597	0.0587	0.0582667	0.00169214		0.864989	0.875286	0.828947	0.856407	0.024332
HS_166	2019-06-13	0.0503	0.0504	0.0503	0.0503333	5.7735e-05	0.0565	0.0567	0.0826	0.0652667	0.0150114		0.770684	0.772217	0.770684	0.771195	0.000884602
HS_167	2019-06-13	0.1827	0.1542	0.1706	0.169167	0.014304	0.2696	0.2679	0.2605	0.266	0.00483839		0.686842	0.579699	0.641353	0.635965	0.0537743
HS_168	2019-06-13	0.0529	0.0526	0.0667	0.0574	0.00805543	0.0647	0.0842	0.1147	0.0878667	0.0252009		0.602049	0.598634	0.759105	0.653263	0.0916779
HS_169	2019-06-13	0.0519	0.0509	0.0524	0.0517333	0.000763763	0.0534	0.1484	0.115	0.1056	0.0481925		0.491477	0.482008	0.496212	0.489899	0.0072326
HS_170	2019-06-13	0.0503	0.0513	0.0541	0.0519	0.00196977	0.0591	0.0533	0.0782	0.0635333	0.0130286		0.79171	0.80745	0.851522	0.816894	0.0310037
HS_173	2019-08-01	0.0503	0.0504	0.0504	0.0503667	5.7735e-05	0.0507	0.0514	0.0536	0.0519	0.00151327		0.969171	0.971098	0.971098	0.970456	0.00111243
HS_176	2019-08-01	0.0493	0.048	0.0506	0.0493	0.0013	0.0488	0.0591	0.0509	0.0529333	0.00544273		0.93136	0.906801	0.955919	0.93136	0.0245592
HS_182	2019-09-26	0.0526	0.0517	0.0554	0.0532333	0.00192959	0.0583	0.0575	0.0595	0.0584333	0.00100664		0.900171	0.884769	0.948089	0.91101	0.0330221
HS_183	2019-09-26	0.0528	0.0559	0.0516	0.0534333	0.00221886	0.0566	0.0596	0.0589	0.0583667	0.0015695		0.904626	0.957738	0.884066	0.915477	0.0380159
HS_185	2019-09-26	0.0639	0.0625	0.0656	0.064	0.00155242	0.0724	0.0756	0.0653	0.0711	0.00527162		0.898734	0.879044	0.922644	0.900141	0.0218343
HS_186	2019-09-26	0.0623	0.0651	0.0673	0.0649	0.00250599	0.0739	0.0906	0.0751	0.0798667	0.00931468		0.78005	0.815109	0.842654	0.812604	0.0313772
HS_187	2019-09-26	0.0569	0.0528	0.0547	0.0548	0.00205183	0.0567	0.0658	0.0566	0.0597	0.00528299		0.953099	0.884422	0.916248	0.917923	0.034369
HS_189	2019-09-26	0.0532	0.0487	0.0502	0.0507	0.00229129	0.0541	0.0558	0.0551	0.055	0.0008544		0.967273	0.885455	0.912727	0.921818	0.0416598
HS_190	2019-09-26	0.0638	0.0543	0.0542	0.0574333	0.00551392	0.0637	0.062	0.0546	0.0601	0.00483839		1.06156	0.903494	0.90183	0.95563	0.0917458
		A450 1:100					A450 1:100 no AG						A450 1:100 , No AG background divided
ID	Blood collection	A450 (technical rep.)			Ave	SD	A450 (technical rep.)			Ave	SD		A450 (technical rep.)			Ave	SD
HS_192	2020-01-30	0.0744	0.0526	0.0453	0.0574333	0.0151401	0.0624	0.0564	0.0575	0.0587667	0.00319427		1.26602	0.895065	0.770845	0.977311	0.257631
HS_193	2020-01-30	0.0595	0.0562	0.0602	0.0586333	0.0021362	0.0632	0.0693	0.075	0.0691667	0.00590113		0.860241	0.81253	0.870361	0.847711	0.0308848
HS_194	2020-01-30	0.0554	0.0502	0.056	0.0538667	0.00318957	0.0583	0.1028	0.0749	0.0786667	0.0224878		0.704237	0.638136	0.711864	0.684746	0.0405453
HS_195	2020-01-30	0.045	0.057	0.0682	0.0567333	0.0116023	0.0563	0.0635	0.0702	0.0633333	0.0069515		0.710526	0.9	1.07684	0.895789	0.183194
HS_196	2020-01-30	0.0966	0.0614	0.0625	0.0735	0.0200127	0.078	0.0811	0.0966	0.0852333	0.00996511		1.13336	0.720375	0.733281	0.862339	0.2348
HS_197	2020-01-30	0.0639	0.0682	0.0682	0.0667667	0.00248261	0.0985	0.1116	0.0951	0.101733	0.00871225		0.628113	0.67038	0.67038	0.656291	0.0244031
HS_198	2020-01-30	0.079	0.0602	0.064	0.0677333	0.00994049	0.0978	0.1063	0.0831	0.0957333	0.0117373		0.825209	0.62883	0.668524	0.707521	0.103835
HS_199	2020-01-30	0.0605	0.053	0.052	0.0551667	0.00464579	0.0529	0.0522	0.059	0.0547	0.00374032		1.10603	0.968921	0.95064	1.00853	0.0849321
HS_200	2020-01-30	0.0532	0.0552	0.0593	0.0559	0.00310966	0.0595	0.0765	0.0647	0.0669	0.00871091		0.795217	0.825112	0.886398	0.835575	0.0464822
HS_202	2020-01-30	0.0603	0.0598	0.0557	0.0586	0.00252389	0.0735	0.065	0.0824	0.0736333	0.00870077		0.818923	0.812132	0.756451	0.795835	0.0342764
HS_203	2020	0.0686	0.0657	0.061	0.0651	0.00383536	0.0655	0.0871	0.142	0.0982	0.0394394		0.698574	0.669043	0.621181	0.662933	0.0390566
HS_204	2020	0.055	0.0508	0.0527	0.0528333	0.00210317	0.0966	0.0526	0.0524	0.0672	0.0254613		0.818452	0.755952	0.784226	0.78621	0.0312972
HS_205	2020	0.0552	0.0525	0.0521	0.0532667	0.00168622	0.0637	0.0596	0.0593	0.0608667	0.00245832		0.9069	0.862541	0.855969	0.875137	0.0277035
HS_206	2020	0.0528	0.0517	0.0506	0.0517	0.0011	0.0557	0.0546	0.0544	0.0549	0.0007		0.961749	0.941712	0.921676	0.941712	0.0200364
HS_207	2020	0.0755	0.1101	0.0837	0.0897667	0.0180802	0.1006	0.1169	0.1079	0.108467	0.00816476		0.696066	1.01506	0.771666	0.827597	0.166689
HS_208	2020	0.0557	0.0534	0.0532	0.0541	0.00138924	0.0581	0.0596	0.0578	0.0585	0.000964365		0.952137	0.912821	0.909402	0.924786	0.0237478
HS_209	2020	0.0705	0.0715	0.0735	0.0718333	0.00152753	0.0723	0.071	0.0858	0.0763667	0.00819532		0.923178	0.936272	0.962462	0.940637	0.0200025
HS_210	2020	0.0531	0.0543	0.049	0.0521333	0.00277909	0.0534	0.0548	0.0487	0.0523	0.00319531		1.0153	1.03824	0.936902	0.996813	0.0531374
HS_211	2020	0.0663	0.0644	0.0596	0.0634333	0.00345302	0.0682	0.063	0.0607	0.0639667	0.00384231		1.03648	1.00677	0.931735	0.991662	0.0539815
HS_212	2020	0.0552	0.0556	0.0551	0.0553	0.000264575	0.0603	0.0512	0.0581	0.0565333	0.00474798		0.976415	0.983491	0.974646	0.978184	0.00467998
HS_213	2020-05-04	0.066	0.0636	0.0659	0.0651667	0.00135769	0.0764	0.0651	0.0778	0.0731	0.00696348		0.902873	0.870041	0.901505	0.891473	0.0185731
HS_214	2020-05-04	0.0521	0.0533	0.064	0.0564667	0.00655159	0.0783	0.0817	0.0728	0.0776	0.0044911		0.671392	0.686856	0.824742	0.727663	0.0844277
HS_215	2020-05-04	0.0567	0.0595	0.0619	0.0593667	0.00260256	0.0753	0.0953	0.1282	0.0996	0.0267109		0.569277	0.59739	0.621486	0.596051	0.0261301
HS_216	2020-05-04	0.0677	0.0664	0.0843	0.0728	0.00998048	0.0784	0.0757	0.0821	0.0787333	0.00321299		0.859865	0.843353	1.0707	0.92464	0.126763
HS_217	2020-05-04	0.0498	0.0508	0.0405	0.0470333	0.00568008	0.0515	0.0512	0.0518	0.0515	0.0003		0.96699	0.986408	0.786408	0.913269	0.110293
HS_218	2020-05-04	0.0486	0.0507	0.0507	0.05	0.00121244	0.0522	0.0546	0.0504	0.0524	0.00210713		0.927481	0.967557	0.967557	0.954198	0.0231381
HS_219	2020-05-04	0.0489	0.0503	0.0403	0.0465	0.00541479	0.0547	0.0499	0.0572	0.0539333	0.0037099		0.906675	0.932633	0.747219	0.862176	0.100398
HS_220	2020-05-04	0.0487	0.0473	0.0486	0.0482	0.000781025	0.0504	0.0471	0.0517	0.0497333	0.00237136		0.979223	0.951072	0.977212	0.969169	0.0157043
HS_221	2020-05-04	0.0453	0.0486	0.0478	0.0472333	0.00172143	0.0514	0.05	0.0474	0.0496	0.00202978		0.913306	0.979839	0.96371	0.952285	0.0347063
HS_222	2020-05-04	0.043	0.0466	0.0556	0.0484	0.00648999	0.058	0.0575	0.0577	0.0577333	0.000251661		0.744804	0.807159	0.963048	0.838337	0.112413
HS_223	2020-05-04	0.0501	0.0513	0.0519	0.0511	0.000916515	0.0603	0.054	0.0547	0.0563333	0.00345302		0.889349	0.910651	0.921302	0.907101	0.0162695
HS_224	2020-05-04	0.0497	0.05	0.0505	0.0500667	0.000404145	0.054	0.0565	0.0522	0.0542333	0.00215948		0.916411	0.921942	0.931162	0.923171	0.00745197
HS_225	2020-05-04	0.0531	0.0518	0.0651	0.0566667	0.00733235	0.0396	0.0531	0.05	0.0475667	0.0070713		1.11633	1.089	1.36861	1.19131	0.154149
HS_226	2020-05-05	0.1311	0.127	0.1083	0.122133	0.0121541	0.1945	0.1452	0.137	0.1589	0.0311019		0.825047	0.799245	0.681561	0.768618	0.0764893
HS_227	2020-05-05	0.1037	0.0892	0.0963	0.0964	0.00725052	0.0877	0.0856	0.083	0.0854333	0.00235443		1.21381	1.04409	1.12719	1.12837	0.0848675
HS_228	2020-05-05	0.0759	0.0753	0.0863	0.0791667	0.00618493	0.0869	0.079	0.0724	0.0794333	0.00725971		0.955518	0.947965	1.08645	0.996643	0.0778631
HS_229	2020-05-05	0.2238	0.2432	0.2167	0.2279	0.0137175	0.2168	0.2009	0.198	0.205233	0.0101214		1.09047	1.18499	1.05587	1.11044	0.0668386
HS_230	2020-05-05	0.0926	0.0828	0.1015	0.0923	0.00935361	0.0992	0.0938	0.1017	0.0982333	0.00403774		0.942654	0.842891	1.03325	0.9396	0.0952183
HS_231	2020-05-05	0.1766	0.1507	0.1675	0.164933	0.0131394	0.228	0.2188	0.1885	0.211767	0.0206679		0.833937	0.711632	0.790965	0.778845	0.0620465
HS_232	2020-05-05	0.1315	0.1207	0.1219	0.1247	0.00591946	0.1338	0.1303	0.12	0.128033	0.00717379		1.02708	0.942723	0.952096	0.973965	0.0462337
HS_233	2020-05-05	0.0927	0.0958	0.0907	0.0930667	0.0025697	0.1065	0.1117	0.1018	0.106667	0.0049521		0.869062	0.898125	0.850313	0.8725	0.0240909
HS_234	2020-05-05	0.0803	0.0668	0.0688	0.0719667	0.00728583	0.0625	0.0621	0.0624	0.0623333	0.000208167		1.28824	1.07166	1.10374	1.15455	0.116885
HS_235	2020-05-05	0.1459	0.1487	0.1338	0.1428	0.00791896	0.1597	0.1522	0.1562	0.156033	0.00375278		0.935057	0.953001	0.857509	0.915189	0.0507517
HS_236	2020-05-05	0.1135	0.1114	0.1176	0.114167	0.00315331	0.1327	0.1196	0.1229	0.125067	0.00681347		0.907516	0.890725	0.940299	0.912846	0.025213
HS_237	2020-05-05	0.0882	0.09	0.0828	0.087	0.003747	0.1048	0.0916	0.0911	0.0958333	0.00776938		0.920348	0.93913	0.864	0.907826	0.0390991
HS_238	2020-05-05	0.0941	0.0834	0.0794	0.0856333	0.00760022	0.0937	0.0864	0.0872	0.0891	0.00400375		1.05612	0.936027	0.891134	0.961092	0.0852999
HS_239	2020-05-05	0.105	0.1019	0.0949	0.1006	0.00517397	0.1014	0.0943	0.092	0.0959	0.0049		1.09489	1.06257	0.989572	1.04901	0.0539518
HS_240	2020-05-05	0.0788	0.0795	0.0761	0.0781333	0.00179536	0.0894	0.0944	0.0856	0.0898	0.00441362		0.877506	0.885301	0.847439	0.870082	0.0199929
HS_241	2020-05-05	0.0814	0.0774	0.0835	0.0807667	0.00309892	0.1034	0.1081	0.0901	0.100533	0.00933613		0.809682	0.769894	0.83057	0.803382	0.0308248
HS_242	2020-05-05	0.2651	0.239	0.23	0.2447	0.018231	0.2954	0.303	0.2415	0.279967	0.0335291		0.946898	0.853673	0.821526	0.874033	0.0651185
HS_243	2020-05-05	0.0889	0.0686	0.0649	0.0741333	0.0129214	0.089	0.0863	0.0845	0.0866	0.00226495		1.02656	0.792148	0.749423	0.856043	0.149208
HS_244	2020-05-05	0.1106	0.0784	0.0722	0.0870667	0.0206149	0.073	0.07	0.0744	0.0724667	0.00224796		1.52622	1.08188	0.99632	1.20147	0.284474
HS_245	2020-05-05	0.0793	0.0693	0.0633	0.0706333	0.0080829	0.0802	0.0719	0.0742	0.0754333	0.00428525		1.05126	0.918692	0.839152	0.936368	0.107153
HS_246	2020-05-05	0.1612	0.1579	0.1483	0.1558	0.00670149	0.2243	0.2237	0.2166	0.221533	0.00428291		0.727656	0.71276	0.669425	0.70328	0.0302505
HS_247	2020-05-05	0.0754	0.0775	0.0821	0.0783333	0.00342685	0.082	0.0815	0.0815	0.0816667	0.000288675		0.923265	0.94898	1.00531	0.959184	0.0419615
HS_248	2020-05-05	0.0765	0.0779	0.0718	0.0754	0.00319531	0.0899	0.0799	0.0848	0.0848667	0.00500033		0.901414	0.91791	0.846033	0.888452	0.0376509
HS_249	2020-05-05	0.0884	0.0902	0.0859	0.0881667	0.00215948	0.0872	0.0834	0.0794	0.0833333	0.00390043		1.0608	1.0824	1.0308	1.058	0.0259137
HS_250	2020-05-05	0.0817	0.0743	0.0688	0.0749333	0.00647328	0.0629	0.0627	0.0599	0.0618333	0.0016773		1.32129	1.20162	1.11267	1.21186	0.104689
HS_251	2020-05-05	0.1144	0.1023	0.1115	0.1094	0.00631744	0.1195	0.1145	0.1055	0.113167	0.0070946		1.0109	0.903976	0.985272	0.966716	0.0558242
HS_252	2020-05-05	0.1092	0.1065	0.0987	0.1048	0.00545252	0.1073	0.1059	0.0946	0.1026	0.00696348		1.06433	1.03801	0.961988	1.02144	0.0531435
HS_253	2020-05-05	0.0809	0.0769	0.0771	0.0783	0.00225389	0.0834	0.0806	0.0805	0.0815	0.00164621		0.992638	0.943558	0.946012	0.960736	0.027655
HS_254	2020-05-05	0.1606	0.1355	0.1353	0.1438	0.0145496	0.1997	0.1783	0.1552	0.177733	0.0222554		0.903601	0.762378	0.761253	0.809077	0.0818618
HS_255	2020-05-05	0.0833	0.0798	0.0816	0.0815667	0.00175024	0.0782	0.0768	0.0764	0.0771333	0.000945163		1.07995	1.03457	1.05791	1.05748	0.0226911
HS_256	2020-05-05	0.0981	0.0901	0.0928	0.0936667	0.00406981	0.1297	0.1325	0.1252	0.129133	0.00368284		0.75968	0.697728	0.718637	0.725348	0.0315163
HS_257	2020-05-05	0.1065	0.0859	0.0946	0.0956667	0.0103413	0.1068	0.1033	0.0983	0.1028	0.004272		1.03599	0.835603	0.920233	0.93061	0.100597
HS_258	2020-05-05	0.1142	0.1328	0.1287	0.125233	0.00977258	0.1272	0.1159	0.1128	0.118633	0.00757914		0.96263	1.11942	1.08486	1.05563	0.0823763
HS_259	2020-05-05	0.1005	0.0965	0.0845	0.0938333	0.00832666	0.1034	0.0965	0.101	0.1003	0.00350286		1.00199	0.962114	0.842473	0.935527	0.0830176
HS_260	2020-05-05	0.0949	0.0963	0.0846	0.0919333	0.00638931	0.1044	0.1007	0.0996	0.101567	0.00251462		0.934362	0.948146	0.83295	0.905153	0.0629076
HS_261	2020-05-05	0.1042	0.0943	0.0866	0.0950333	0.00882289	0.0958	0.0931	0.0925	0.0938	0.00175784		1.11087	1.00533	0.923241	1.01315	0.0940606
HS_262	2020-05-05	0.1413	0.1437	0.1478	0.144267	0.00328684	0.1067	0.0982	0.0964	0.100433	0.00550121		1.4069	1.4308	1.47162	1.43644	0.0327266
HS_263	2020-05-05	0.0965	0.0984	0.1007	0.0985333	0.00210317	0.1287	0.1199	0.1144	0.121	0.00721318		0.797521	0.813223	0.832231	0.814325	0.0173816
HS_264	2020-05-05	0.14	0.1347	0.1495	0.1414	0.00749867	0.1342	0.1272	0.1206	0.127333	0.00680098		1.09948	1.05785	1.17408	1.11047	0.0588901
HS_265	2020-05-05	0.1039	0.0961	0.0933	0.0977667	0.00549303	0.0988	0.0981	0.0883	0.0950667	0.00587055		1.09292	1.01087	0.981417	1.0284	0.0577808
HS_266	2020-05-05	0.1104	0.1097	0.1065	0.108867	0.00207926	0.1047	0.1035	0.0952	0.101133	0.00517333		1.09163	1.08471	1.05307	1.07647	0.0205596
HS_267	2020-05-05	0.0736	0.0633	0.0638	0.0669	0.00580775	0.0721	0.0693	0.0713	0.0709	0.00144222		1.03808	0.892807	0.899859	0.943583	0.0819147
HS_268	2020-05-05	0.0664	0.065	0.0676	0.0663333	0.00130128	0.0793	0.0718	0.0769	0.076	0.00383014		0.873684	0.855263	0.889474	0.872807	0.0171221
HS_269	2020-05-05	0.0882	0.0806	0.0778	0.0822	0.00538145	0.0854	0.0827	0.0847	0.0842667	0.00140119		1.04668	0.956487	0.923259	0.975475	0.0638621
HS_270	2020-05-05	0.1098	0.1103	0.1168	0.1123	0.00390512	0.1097	0.1102	0.1091	0.109667	0.000550757		1.00122	1.00578	1.06505	1.02401	0.035609
HS_271	2020-05-05	0.1561	0.1032	0.1275	0.128933	0.0264791	0.1587	0.1447	0.1343	0.1459	0.0122442		1.06991	0.707334	0.873886	0.88371	0.181488
HS_272	2020-05-05	0.2042	0.1784	0.176	0.1862	0.0156346	0.1657	0.168	0.1533	0.162333	0.00790717		1.25791	1.09897	1.08419	1.14702	0.0963116
HS_273	2020-05-05	0.1025	0.0948	0.092	0.0964333	0.00543722	0.1157	0.1121	0.1102	0.112667	0.00279344		0.909763	0.84142	0.816568	0.855917	0.0482593
HS_274	2020-05-05	0.117	0.1088	0.1036	0.1098	0.00675574	0.1078	0.1019	0.1021	0.103933	0.00335012		1.12572	1.04682	0.996793	1.05645	0.0650007
HS_275	2020-05-05	0.1433	0.1455	0.1404	0.143067	0.00255799	0.1849	0.1742	0.1787	0.179267	0.00537246		0.799368	0.81164	0.783191	0.798066	0.0142692
HS_276	2020-05-05	0.0953	0.0871	0.086	0.0894667	0.00508167	0.1107	0.1087	0.0985	0.105967	0.00654319		0.899339	0.821957	0.811576	0.844291	0.0479553
HS_277	2020-05-05	0.1024	0.1094	0.0984	0.1034	0.00556776	0.1155	0.108	0.1064	0.109967	0.00485833		0.931191	0.994847	0.894817	0.940285	0.0506314
HS_278	2020-05-05	0.1893	0.1539	0.1511	0.164767	0.0212926	0.2156	0.2402	0.224	0.2266	0.0125044		0.835393	0.67917	0.666814	0.727126	0.0939654
HS_279	2020-05-05	0.1172	0.1018	0.0924	0.1038	0.0125204	0.1073	0.0964	0.098	0.100567	0.00588586		1.1654	1.01226	0.918794	1.03215	0.124498
HS_280	2020-05-05	0.1149	0.1052	0.1007	0.106933	0.00725695	0.1254	0.1132	0.1087	0.115767	0.00864079		0.992514	0.908724	0.869853	0.923697	0.062686
HS_281	2020-05-05	0.0769	0.0778	0.0695	0.0747333	0.00455448	0.0764	0.0725	0.0758	0.0749	0.0021		1.0267	1.03872	0.927904	0.997775	0.0608075
HS_282	2020-05-05	0.0656	0.0652	0.0635	0.0647667	0.00111505	0.0795	0.0697	0.0719	0.0737	0.00514198		0.890095	0.884668	0.861601	0.878788	0.0151296
HS_283	2020-05-05	0.0717	0.0676	0.0644	0.0679	0.00365923	0.0794	0.072	0.0731	0.0748333	0.00399291		0.958129	0.903341	0.860579	0.90735	0.0488985
HS_284	2020-05-05	0.0698	0.0665	0.0739	0.0700667	0.0037072	0.0731	0.0732	0.0674	0.0712333	0.00332014		0.979878	0.933552	1.03744	0.983622	0.0520431
HS_285	2020-05-05	0.0737	0.0755	0.0695	0.0729	0.00307896	0.0861	0.0805	0.0757	0.0807667	0.00520513		0.912505	0.934792	0.860504	0.9026	0.0381217
HS_286	2020-05-05	0.1167	0.1087	0.1063	0.110567	0.00544549	0.1102	0.1046	0.1052	0.106667	0.00307463		1.09406	1.01906	0.996563	1.03656	0.0510514
HS_287	2020-05-05	0.1569	0.1527	0.1462	0.151933	0.00539104	0.1067	0.1114	0.1159	0.111333	0.00460036		1.40928	1.37156	1.31317	1.36467	0.0484225
HS_288	2020-05-05	0.0817	0.0769	0.0774	0.0786667	0.00263881	0.069	0.0713	0.0692	0.0698333	0.0012741		1.16993	1.10119	1.10835	1.12649	0.0377873
HS_289	2020-05-05	0.0798	0.0714	0.0703	0.0738333	0.00519647	0.0752	0.0766	0.0699	0.0739	0.00353412		1.07984	0.966171	0.951286	0.999098	0.0703176
HS_290	2020-05-05	0.0957	0.0825	0.0823	0.0868333	0.00767941	0.0931	0.0993	0.0938	0.0954	0.00339559		1.00314	0.86478	0.862683	0.910203	0.080497
HS_291	2020-05-05	0.0837	0.08	0.078	0.0805667	0.00289194	0.0919	0.0944	0.091	0.0924333	0.00176163		0.905517	0.865489	0.843851	0.871619	0.0312868
HS_292	2020-05-05	0.253	0.2438	0.262	0.252933	0.00910018	0.342	0.3571	0.3305	0.3432	0.0133405		0.737179	0.710373	0.763403	0.736985	0.0265157
HS_293	2020-05-05	0.0977	0.1006	0.0935	0.0972667	0.00356978	0.1166	0.1103	0.1076	0.1115	0.00461844		0.876233	0.902242	0.838565	0.872347	0.032016
HS_294	2020-05-05	0.084	0.0836	0.0768	0.0814667	0.0040464	0.0934	0.092	0.0894	0.0916	0.00202978		0.917031	0.912664	0.838428	0.889374	0.0441746
HS_295	2020-05-05	0.094	0.0881	0.0795	0.0872	0.00729178	0.0884	0.0832	0.0799	0.0838333	0.00428525		1.12127	1.05089	0.94831	1.04016	0.0869794
HS_296	2020-05-05	0.0777	0.0714	0.0714	0.0735	0.00363731	0.0848	0.078	0.0781	0.0803	0.00389744		0.967621	0.889166	0.889166	0.915318	0.0452965
HS_297	2020-05-05	0.0774	0.0766	0.0696	0.0745333	0.00429108	0.0813	0.0725	0.0732	0.0756667	0.00489115		1.02291	1.01233	0.919824	0.985022	0.0567103
HS_298	2020-05-05	0.0652	0.0727	0.0611	0.0663333	0.00588246	0.0717	0.063	0.0669	0.0672	0.00435775		0.970238	1.08185	0.909226	0.987103	0.0875366
HS_299	2020-05-05	0.1733	0.1676	0.1611	0.167333	0.00610437	0.2306	0.2008	0.1913	0.207567	0.0205052		0.834912	0.807451	0.776136	0.806167	0.0294092
HS_300	2020-05-05	0.122	0.1156	0.114	0.1172	0.0042332	0.1036	0.1007	0.0966	0.1003	0.0035171		1.21635	1.15254	1.13659	1.16849	0.0422054
HS_301	2020-05-05	0.1009	0.1006	0.1021	0.1012	0.000793725	0.1078	0.1017	0.0911	0.1002	0.00845044		1.00699	1.00399	1.01896	1.00998	0.00792141
HS_302	2020-05-05	0.0859	0.0764	0.0675	0.0766	0.00920163	0.1044	0.0923	0.0913	0.096	0.00729178		0.894792	0.795833	0.703125	0.797917	0.0958503
HS_303	2020-05-05	0.1041	0.0667	0.0687	0.0798333	0.0210393	0.0696	0.0713	0.0634	0.0681	0.00415812		1.52863	0.979442	1.00881	1.1723	0.308948
HS_304	2020-05-05	0.0908	0.0768	0.0728	0.0801333	0.00945163	0.0977	0.0947	0.0877	0.0933667	0.0051316		0.97251	0.822563	0.779722	0.858265	0.101231
HS_305	2020-05-05	0.1033	0.0973	0.0952	0.0986	0.00420357	0.1106	0.1051	0.1004	0.105367	0.00510523		0.980386	0.923442	0.903512	0.93578	0.0398947
HS_306	2020-05-05	0.0945	0.0908	0.086	0.0904333	0.00426185	0.0954	0.0841	0.0849	0.0881333	0.00630582		1.07224	1.03026	0.975794	1.0261	0.0483568
HS_307	2020-05-05	0.0894	0.0844	0.0838	0.0858667	0.00307463	0.0832	0.0794	0.0731	0.0785667	0.00510131		1.13789	1.07425	1.06661	1.09291	0.039134
HS_308	2020-05-05	0.0829	0.0807	0.0834	0.0823333	0.00143643	0.0899	0.085	0.0813	0.0854	0.00431393		0.970726	0.944965	0.976581	0.964091	0.01682
HS_309	2020-05-05	0.1751	0.1533	0.1493	0.159233	0.0138857	0.2784	0.2349	0.2172	0.2435	0.0314933		0.719097	0.629569	0.613142	0.653936	0.0570256
HS_310	2020-05-05	0.0904	0.0953	0.0881	0.0912667	0.00367741	0.1043	0.1008	0.0932	0.0994333	0.0056748		0.909152	0.958431	0.886021	0.917868	0.0369837
HS_311	2020-05-05	0.1113	0.1063	0.1045	0.107367	0.00352326	0.1282	0.1277	0.1165	0.124133	0.00661539		0.896617	0.856337	0.841837	0.86493	0.0283828
HS_312	2020-05-05	0.0742	0.0748	0.0805	0.0765	0.00347707	0.0776	0.074	0.0698	0.0738	0.00390384		1.00542	1.01355	1.09079	1.03659	0.0471147
HS_313	2020-05-05	0.1152	0.1182	0.1106	0.114667	0.00382797	0.1499	0.1338	0.1376	0.140433	0.00841566		0.820318	0.841681	0.787562	0.81652	0.0272583
HS_314	2020-05-05	0.0662	0.0624	0.0576	0.0620667	0.00430968	0.0588	0.0586	0.0604	0.0592667	0.000986577		1.11699	1.05287	0.971879	1.04724	0.0727167
HS_315	2020-05-05	0.0743	0.0696	0.066	0.0699667	0.00416213	0.064	0.0621	0.0769	0.0676667	0.00805254		1.09803	1.02857	0.975369	1.03399	0.0615093
HS_316	2020-05-05	0.1328	0.1198	0.1212	0.1246	0.00713583	0.1291	0.1352	0.1222	0.128833	0.0065041		1.03079	0.929884	0.94075	0.967141	0.055388
HS_317	2020-05-05	0.1011	0.0988	0.1039	0.101267	0.00255408	0.1425	0.1395	0.129	0.137	0.00708872		0.737956	0.721168	0.758394	0.739173	0.0186429
HS_318	2020-05-05	0.1822	0.1917	0.2115	0.195133	0.0149487	0.2166	0.2042	0.2071	0.2093	0.00648614		0.870521	0.91591	1.01051	0.932314	0.0714223
HS_319	2020-05-05	0.1735	0.1732	0.1861	0.1776	0.00736274	0.2125	0.1966	0.1989	0.202667	0.00859321		0.856086	0.854605	0.918257	0.876316	0.0363293
HS_320	2020-05-05	0.1135	0.1306	0.1172	0.120433	0.00899685	0.1299	0.1307	0.1416	0.134067	0.00653631		0.846594	0.974142	0.874192	0.898309	0.0671073
HS_321	2020-05-05	0.1306	0.1172	0.123	0.1236	0.00672012	0.1279	0.1295	0.1325	0.129967	0.00233524		1.00487	0.90177	0.946397	0.951013	0.0517065
HS_322	2020-05-06	0.1136	0.1137	0.1085	0.111933	0.00297377	0.0897	0.09	0.0874	0.0890333	0.00142244		1.27593	1.27705	1.21864	1.25721	0.0334007
HS_323	2020-05-06	0.0928	0.0926	0.0788	0.0880667	0.00802579	0.0993	0.098	0.0941	0.0971333	0.00270617		0.955388	0.953329	0.811256	0.906658	0.0826265
HS_324	2020-05-06	0.0695	0.073	0.0755	0.0726667	0.00301386	0.0889	0.0856	0.0863	0.0869333	0.00173877		0.799463	0.839724	0.868482	0.83589	0.0346686
HS_325	2020-05-06	0.077	0.0799	0.0752	0.0773667	0.00237136	0.1277	0.1251	0.111	0.121267	0.00898573		0.634964	0.658879	0.620121	0.637988	0.0195549
HS_326	2020-05-06	0.1227	0.111	0.1061	0.113267	0.00852897	0.1803	0.1742	0.1623	0.172267	0.00915442		0.712268	0.64435	0.615906	0.657508	0.0495103
HS_327	2020-05-06	0.0905	0.1081	0.0797	0.0927667	0.014335	0.0949	0.0862	0.0836	0.0882333	0.00591805		1.02569	1.22516	0.903287	1.05138	0.162467
HS_328	2020-05-06	0.127	0.1257	0.136	0.129567	0.00560922	0.106	0.0985	0.0937	0.0994	0.00619919		1.27767	1.26459	1.36821	1.30349	0.0564308
HS_329	2020-05-06	0.1311	0.1653	0.1339	0.143433	0.0189888	0.1522	0.1349	0.1403	0.142467	0.00885118		0.920215	1.16027	0.939869	1.00679	0.133286
HS_330	2020-05-06	0.0957	0.0905	0.1009	0.0957	0.0052	0.1014	0.0998	0.0955	0.0989	0.00305123		0.967644	0.915066	1.02022	0.967644	0.0525784
HS_331	2020-05-06	0.1136	0.1204	0.1129	0.115633	0.00414287	0.1238	0.1146	0.1246	0.121	0.00555698		0.938843	0.995041	0.933058	0.955647	0.0342386
HS_332	2020-05-06	0.1122	0.1047	0.1059	0.1076	0.00402865	0.1188	0.114	0.1073	0.113367	0.0057761		0.989709	0.923552	0.934137	0.949133	0.0355364
HS_333	2020-05-06	0.0739	0.0736	0.0846	0.0773667	0.00626605	0.0897	0.0832	0.0825	0.0851333	0.00397031		0.86805	0.864526	0.993735	0.908771	0.0736027
HS_334	2020-05-06	0.1721	0.1706	0.1716	0.171433	0.000763763	0.1826	0.1688	0.1531	0.168167	0.0147602		1.02339	1.01447	1.02042	1.01943	0.0045417
HS_335	2020-05-06	0.2997	0.3047	0.2785	0.2943	0.0139097	0.2547	0.2568	0.2476	0.253033	0.00482113		1.18443	1.20419	1.10065	1.16309	0.0549718
HS_336	2020-05-06	0.1011	0.1155	0.1119	0.1095	0.007494	0.1205	0.1078	0.1015	0.109933	0.00967798		0.919648	1.05064	1.01789	0.996058	0.0681686
HS_337	2020-05-06	0.098	0.1058	0.1095	0.104433	0.00587055	0.0962	0.095	0.0873	0.0928333	0.00482942		1.05566	1.13968	1.17953	1.12496	0.0632375
HS_338	2020-05-06	0.0837	0.0972	0.1251	0.102	0.0211133	0.1287	0.1173	0.1101	0.1187	0.0093787		0.705139	0.818871	1.05392	0.859309	0.177871
HS_339	2020-05-06	0.1245	0.1249	0.1287	0.126033	0.00231805	0.1576	0.1463	0.1395	0.1478	0.00914276		0.842355	0.845061	0.870771	0.852729	0.0156837
HS_340	2020-05-06	0.111	0.0942	0.094	0.0997333	0.00975773	0.1007	0.091	0.0836	0.0917667	0.00857574		1.20959	1.02652	1.02434	1.08681	0.106332
HS_341	2020-05-06	0.1384	0.1627	0.1339	0.145	0.0154929	0.1343	0.1184	0.1205	0.1244	0.00863771		1.11254	1.30788	1.07637	1.16559	0.124541
HS_342	2020-05-06	0.0951	0.098	0.0901	0.0944	0.00399625	0.0979	0.0901	0.0897	0.0925667	0.00462313		1.02737	1.0587	0.973353	1.01981	0.0431716
HS_343	2020-05-06	0.081	0.0731	0.0819	0.0786667	0.00484183	0.0786	0.0746	0.0731	0.0754333	0.00284312		1.0738	0.969068	1.08573	1.04286	0.0641869
HS_344	2020-05-06	0.0799	0.0744	0.0832	0.0791667	0.0044456	0.0739	0.067	0.0702	0.0703667	0.00345302		1.13548	1.05732	1.18238	1.12506	0.0631776
HS_345	2020-05-06	0.0851	0.0895	0.0867	0.0871	0.00222711	0.0783	0.0701	0.0697	0.0727	0.00485386		1.17056	1.23109	1.19257	1.19807	0.0306342
HS_346	2020-05-06	0.0801	0.0845	0.0826	0.0824	0.00220681	0.104	0.0984	0.0987	0.100367	0.00315013		0.798074	0.841913	0.822982	0.82099	0.0219875
HS_347	2020-05-06	0.0923	0.0917	0.0924	0.0921333	0.000378594	0.104	0.0974	0.0917	0.0977	0.00615549		0.944729	0.938588	0.945752	0.943023	0.00387507
HS_348	2020-05-06	0.2061	0.2123	0.2141	0.210833	0.00419682	0.1887	0.1908	0.1905	0.19	0.00113578		1.08474	1.11737	1.12684	1.10965	0.0220885
HS_349	2020-05-06	0.177	0.1778	0.1849	0.1799	0.00434856	0.1809	0.1648	0.1624	0.169367	0.01006		1.04507	1.04979	1.09171	1.06219	0.0256754
HS_350	2020-05-06	0.1005	0.1134	0.1003	0.104733	0.00750622	0.1192	0.1156	0.1052	0.113333	0.00727003		0.886765	1.00059	0.885	0.924118	0.0662313
HS_351	2020-05-06	0.0779	0.0869	0.0881	0.0843	0.00557494	0.0914	0.0935	0.082	0.0889667	0.006124		0.875609	0.97677	0.990259	0.947546	0.0626633
HS_352	2020-05-06	0.0941	0.0911	0.1029	0.0960333	0.00613297	0.1153	0.0993	0.0958	0.103467	0.0103963		0.909472	0.880477	0.994523	0.928157	0.0592748
HS_353	2020-05-06	0.1002	0.1018	0.1063	0.102767	0.0031628	0.171	0.1508	0.1491	0.156967	0.0121829		0.638352	0.648545	0.677214	0.654704	0.0201495
HS_354	2020-05-06	0.1039	0.0989	0.0947	0.0991667	0.00460579	0.1197	0.1146	0.1196	0.117967	0.00291605		0.880757	0.838372	0.802769	0.840633	0.0390432
HS_355	2020-05-06	0.1477	0.1354	0.1278	0.136967	0.0100421	0.1588	0.1484	0.1484	0.151867	0.00600444		0.972564	0.891572	0.841528	0.901888	0.0661243
HS_356	2020-05-06	0.0831	0.0775	0.0743	0.0783	0.00445421	0.0891	0.0877	0.0879	0.0882333	0.000757188		0.941821	0.878353	0.842085	0.88742	0.0504822
HS_357	2020-05-06	0.0922	0.0826	0.0805	0.0851	0.00623779	0.1111	0.0935	0.094	0.0995333	0.0100201		0.926323	0.829873	0.808774	0.85499	0.0626703
HS_358	2020-05-06	0.2025	0.1929	0.1997	0.198367	0.00493694	0.3031	0.2718	0.2827	0.285867	0.0158885		0.708372	0.67479	0.698577	0.693913	0.0172701
HS_359	2020-05-06	0.0913	0.0885	0.0909	0.0902333	0.00151438	0.0953	0.0923	0.0872	0.0916	0.00409512		0.996725	0.966157	0.992358	0.98508	0.0165325
HS_360	2020-05-06	0.1415	0.14	0.1341	0.138533	0.00391195	0.193	0.1644	0.134	0.1638	0.0295046		0.863858	0.854701	0.818681	0.845747	0.0238825
HS_361	2020-05-06	0.1072	0.112	0.1224	0.113867	0.00777003	0.1303	0.1156	0.1144	0.1201	0.00885381		0.89259	0.932556	1.01915	0.948099	0.0646963
HS_362	2020-05-06	0.1819	0.1608	0.164	0.1689	0.0113715	0.1732	0.1568	0.1504	0.160133	0.0117598		1.13593	1.00416	1.02415	1.05475	0.0710124
HS_363	2020-05-06	0.1154	0.121	0.1239	0.1201	0.00432088	0.0807	0.0836	0.0756	0.0799667	0.0040501		1.4431	1.51313	1.5494	1.50188	0.0540335
HS_364	2020-05-06	0.0887	0.0861	0.0895	0.0881	0.00177764	0.0849	0.0877	0.0798	0.0841333	0.00400541		1.05428	1.02338	1.06379	1.04715	0.0211288
HS_365	2020-05-06	0.0956	0.1179	0.0969	0.103467	0.0125165	0.1176	0.12	0.1072	0.114933	0.00680392		0.831787	1.02581	0.843097	0.900232	0.108902
HS_366	2020-05-06	0.2102	0.2016	0.1975	0.2031	0.00648151	0.2067	0.2068	0.173	0.1955	0.0194856		1.07519	1.0312	1.01023	1.03887	0.0331535
HS_367	2020-05-06	0.1019	0.0981	0.1126	0.1042	0.00751864	0.1196	0.1105	0.1095	0.1132	0.00556507		0.900177	0.866608	0.9947	0.920495	0.0664191
HS_368	2020-05-06	0.154	0.1572	0.1623	0.157833	0.00418609	0.2174	0.2108	0.2051	0.2111	0.00615549		0.729512	0.744671	0.76883	0.747671	0.0198299
HS_369	2020-05-06	0.0975	0.1017	0.1123	0.103833	0.00762714	0.1003	0.0969	0.0942	0.0971333	0.00305669		1.00377	1.04701	1.15614	1.06898	0.0785224
HS_370	2020-05-06	0.0816	0.083	0.089	0.0845333	0.00393107	0.0857	0.0889	0.096	0.0902	0.00527162		0.904656	0.920177	0.986696	0.937177	0.0435817
HS_371	2020-05-06	0.1539	0.1791	0.1774	0.170133	0.0140842	0.1374	0.1292	0.1165	0.1277	0.0105304		1.20517	1.40251	1.38919	1.33229	0.110291
HS_372	2020-05-06	0.0984	0.0972	0.0989	0.0981667	0.000873689	0.093	0.0785	0.0835	0.085	0.00736546		1.15765	1.14353	1.16353	1.1549	0.0102787
HS_373	2020-05-07	0.1458	0.1431	0.1392	0.1427	0.00331813	0.133	0.1052	0.1121	0.116767	0.0144756		1.24864	1.22552	1.19212	1.2221	0.0284168
HS_374	2020-05-07	0.3366	0.3646	0.3349	0.345367	0.0166782	0.3946	0.2541	0.3071	0.3186	0.0709524		1.0565	1.14438	1.05116	1.08401	0.0523485
HS_375	2020-05-07	0.0927	0.1097	0.0965	0.0996333	0.00892263	0.0871	0.0768	0.1394	0.1011	0.0335662		0.916914	1.08506	0.9545	0.985493	0.0882555
HS_376	2020-05-07	0.0709	0.0835	0.0851	0.0798333	0.00777775	0.1126	0.0915	0.0981	0.100733	0.0107937		0.703839	0.828921	0.844805	0.792522	0.0772112
HS_377	2020-05-07	0.0647	0.0616	0.0653	0.0638667	0.00198578	0.0706	0.0754	0.0756	0.0738667	0.00283078		0.875903	0.833935	0.884025	0.864621	0.0268833
HS_378	2020-05-07	0.0682	0.0764	0.0691	0.0712333	0.00449704	0.1144	0.0792	0.084	0.0925333	0.0190886		0.737032	0.825648	0.746758	0.769813	0.0485991
HS_379	2020-05-07	0.1317	0.1423	0.1338	0.135933	0.00561278	0.1308	0.1405	0.1508	0.1407	0.0100015		0.936034	1.01137	0.950959	0.966122	0.0398918
HS_380	2020-05-07	0.1092	0.1049	0.1225	0.1122	0.00917551	0.1215	0.1095	0.1093	0.113433	0.00698665		0.96268	0.924772	1.07993	0.989127	0.080889
HS_381	2020-05-07	0.1382	0.1365	0.1425	0.139067	0.00309246	0.1551	0.136	0.1466	0.1459	0.00956922		0.947224	0.935572	0.976696	0.953164	0.0211958
HS_382	2020-05-07	0.1183	0.1315	0.1482	0.132667	0.0149841	0.1605	0.1717	0.1695	0.167233	0.00593408		0.707395	0.786326	0.886187	0.793303	0.0896
HS_383	2020-05-07	0.1187	0.1537	0.1307	0.134367	0.0177858	0.1303	0.1182	0.1187	0.1224	0.00684617		0.969771	1.25572	1.06781	1.09777	0.145309
HS_384	2020-05-07	0.0921	0.1114	0.0886	0.0973667	0.0122786	0.1129	0.1266	0.109	0.116167	0.00924356		0.792826	0.958967	0.762697	0.838164	0.105698
HS_385	2020-05-07	0.0869	0.0845	0.0896	0.087	0.00255147	0.1011	0.0924	0.1004	0.0979667	0.00483356		0.887036	0.862538	0.914597	0.888057	0.0260443
HS_386	2020-05-07	0.0877	0.0826	0.0961	0.0888	0.00681689	0.1027	0.0927	0.0944	0.0966	0.0053507		0.907867	0.855072	0.994824	0.919255	0.0705682
HS_387	2020-05-07	0.0641	0.0665	0.0688	0.0664667	0.00235018	0.0667	0.0725	0.0677	0.0689667	0.00310054		0.929435	0.964234	0.997583	0.963751	0.034077
HS_388	2020-05-07	0.0808	0.0794	0.0809	0.0803667	0.00083865	0.093	0.0817	0.08	0.0849	0.00706612		0.951708	0.935218	0.952886	0.946604	0.00987809
HS_389	2020-05-07	0.1068	0.0944	0.1037	0.101633	0.00645316	0.1036	0.1542	0.1088	0.1222	0.0278345		0.873977	0.772504	0.848609	0.831697	0.0528082
HS_390	2020-05-07	0.0886	0.0973	0.0868	0.0909	0.00561516	0.1181	0.1214	0.1482	0.129233	0.0165083		0.685582	0.752902	0.671653	0.703379	0.0434498
HS_391	2020-05-07	0.6971	0.6879	0.5856	0.656867	0.0618899	0.8114	0.8695	0.8026	0.827833	0.0363517		0.842078	0.830964	0.707389	0.793477	0.0747613
HS_392	2020-05-11	0.0435	0.0461	0.0434	0.0443333	0.0015308	0.0442	0.0439	0.0446	0.0442333	0.000351188		0.983421	1.0422	0.981161	1.00226	0.0346073
HS_393	2020-05-11	0.0551	0.0457	0.0469	0.0492333	0.00511599	0.0491	0.0495	0.0504	0.0496667	0.000665833		1.1094	0.920134	0.944295	0.991275	0.103006
HS_394	2020-05-11	0.0489	0.0479	0.0478	0.0482	0.000608276	0.0656	0.0528	0.0526	0.057	0.00744849		0.857895	0.840351	0.838596	0.845614	0.0106715
HS_395	2020-05-11	0.0484	0.0486	0.0508	0.0492667	0.00133167	0.051	0.0533	0.0525	0.0522667	0.00116762		0.92602	0.929847	0.971939	0.942602	0.0254783
HS_396	2020-05-11	0.045	0.0453	0.0449	0.0450667	0.000208167	0.0445	0.0458	0.0461	0.0454667	0.00085049		0.989736	0.996334	0.987537	0.991202	0.00457844
HS_397	2020-05-11	0.0503	0.0492	0.0505	0.05	0.0007	0.0454	0.0478	0.0479	0.0470333	0.00141539		1.06945	1.04607	1.07371	1.06308	0.0148831
HS_398	2020-05-11	0.0457	0.0456	0.0461	0.0458	0.000264575	0.0477	0.048	0.0474	0.0477	0.0003		0.958071	0.955975	0.966457	0.960168	0.00554665
HS_399	2020-05-11	0.0425	0.0433	0.0426	0.0428	0.00043589	0.0451	0.0443	0.0442	0.0445333	0.000493288		0.954341	0.972305	0.956587	0.961078	0.00978795
HS_400	2020-05-11	0.0443	0.0442	0.0442	0.0442333	5.7735e-05	0.0465	0.0506	0.0461	0.0477333	0.00249065		0.928073	0.925978	0.925978	0.926676	0.00120953
HS_401	2020-05-11	0.0433	0.0441	0.0436	0.0436667	0.000404145	0.0555	0.0433	0.0443	0.0477	0.00677348		0.907757	0.924528	0.914046	0.915444	0.00847265
HS_402	2020-05-11	0.049	0.0434	0.0431	0.0451667	0.00332315	0.0448	0.0473	0.0446	0.0455667	0.00150444		1.07535	0.952451	0.945867	0.991222	0.0729294
HS_403	2020-05-13	0.0438	0.0509	0.048	0.0475667	0.00356978	0.0443	0.0445	0.0441	0.0443	0.0002		0.988713	1.14898	1.08352	1.07374	0.080582
HS_404	2020-05-13	0.0439	0.0455	0.045	0.0448	0.000818535	0.0442	0.0443	0.0447	0.0444	0.000264575		0.988739	1.02477	1.01351	1.00901	0.0184355
HS_405	2020-05-13	0.0481	0.0483	0.0484	0.0482667	0.000152753	0.0504	0.0506	0.0509	0.0506333	0.000251661		0.949967	0.953917	0.955892	0.953259	0.00301684
HS_406	2020-05-13	0.0463	0.0468	0.0462	0.0464333	0.000321455	0.0516	0.0502	0.0501	0.0506333	0.00083865		0.914417	0.924292	0.912442	0.917051	0.00634868
HS_407	2020-05-13	0.1492	0.1271	0.1184	0.131567	0.0158784	0.1785	0.1735	0.1635	0.171833	0.00763763		0.868283	0.73967	0.68904	0.765664	0.0924058
HS_408	2020-05-13	0.1895	0.1917	0.1972	0.1928	0.00396611	0.1767	0.1708	0.1643	0.1706	0.00620242		1.11079	1.12368	1.15592	1.13013	0.023248
HS_409	2020-05-13	0.117	0.1045	0.107	0.1095	0.00661438	0.1194	0.1134	0.11	0.114267	0.00475955		1.02392	0.914527	0.936406	0.958285	0.0578855
HS_410	2020-05-13	0.1948	0.1848	0.1788	0.186133	0.0080829	0.1948	0.1894	0.1726	0.1856	0.0115776		1.04957	0.99569	0.963362	1.00287	0.0435501
HS_411	2020-05-13	0.1247	0.1205	0.1155	0.120233	0.00460579	0.1517	0.1531	0.146	0.150267	0.00376076		0.829858	0.801908	0.768634	0.800133	0.0306508
HS_412	2020-05-13	0.1416	0.1432	0.1368	0.140533	0.00333067	0.1762	0.169	0.1657	0.1703	0.00536936		0.831474	0.840869	0.803288	0.82521	0.0195576
HS_413	2020-05-14	0.2367	0.245	0.1969	0.2262	0.0257117	0.1835	0.182	0.18	0.181833	0.00175594		1.30174	1.34739	1.08286	1.244	0.141402
HS_414	2020-05-14	0.188	0.2198	0.2226	0.210133	0.0192191	0.2585	0.256	0.244	0.252833	0.00775134		0.743573	0.869347	0.880422	0.831114	0.0760148
HS_415	2020-05-14	0.2624	0.2553	0.2434	0.2537	0.00960052	0.3087	0.3072	0.1346	0.250167	0.100086		1.0489	1.02052	0.972951	1.01412	0.0383765
HS_416	2020-05-14	0.2202	0.2066	0.1977	0.208167	0.0113315	0.1678	0.1741	0.1787	0.173533	0.00547205		1.26892	1.19055	1.13926	1.19958	0.0652988
HS_417	2020-05-14	0.3987	0.4249	0.4116	0.411733	0.0131005	0.684	0.6773	0.6711	0.677467	0.00645161		0.588516	0.62719	0.607558	0.607754	0.0193375
HS_418	2020-05-14	0.1008	0.1033	0.103	0.102367	0.00136504	0.1201	0.1164	0.1214	0.1193	0.00259422		0.844929	0.865884	0.86337	0.858061	0.0114421
HS_419	2020-05-14	0.2521	0.2635	0.2478	0.254467	0.00811316	0.3099	0.3112	0.3043	0.308467	0.00366652		0.817268	0.854225	0.803328	0.824941	0.0263016
HS_420	2020-05-14	0.3844	0.3858	0.3707	0.3803	0.00834326	0.3996	0.3905	0.3593	0.383133	0.0211358		1.00331	1.00696	0.967548	0.992605	0.0217764
HS_421	2020-05-14	0.1584	0.1605	0.1489	0.155933	0.00618088	0.1767	0.1743	0.1577	0.169567	0.0103467		0.934146	0.94653	0.878121	0.919599	0.0364511
HS_422	2020-05-14	0.2975	0.2905	0.3098	0.299267	0.00977053	0.4434	0.4244	0.4118	0.426533	0.0159077		0.697484	0.681072	0.726321	0.701626	0.0229068
HS_423	2020-05-18	0.3324	0.3022	0.3065	0.3137	0.0163368	0.4273	0.4304	0.4125	0.4234	0.00956609		0.785073	0.713746	0.723902	0.740907	0.0385847
HS_424	2020-05-18	0.3948	0.3736	0.3665	0.3783	0.0147238	0.7267	0.7067	0.6924	0.7086	0.0172288		0.557155	0.527237	0.517217	0.53387	0.0207787
HS_425	2020-05-18	0.15	0.1383	0.1398	0.1427	0.00636632	0.089	0.0808	0.0824	0.0840667	0.00434665		1.7843	1.64512	1.66297	1.69746	0.0757294
HS_426	2020-05-18	0.2384	0.2195	0.2066	0.2215	0.0159941	0.2183	0.2247	0.2104	0.2178	0.0071631		1.09458	1.00781	0.948577	1.01699	0.0734346
HS_427	2020-05-18	0.1905	0.1751	0.1725	0.179367	0.00972899	0.1986	0.1984	0.1805	0.1925	0.0103928		0.98961	0.90961	0.896104	0.931775	0.0505402
HS_428	2020-05-18	0.1526	0.137	0.136	0.141867	0.00930878	0.1779	0.1779	0.1652	0.173667	0.00733235		0.878695	0.788868	0.783109	0.816891	0.0536014
HS_429	2020-05-18	0.2637	0.2449	0.2391	0.249233	0.0128598	0.3648	0.3388	0.3028	0.335467	0.0311341		0.786069	0.730028	0.712738	0.742945	0.0383339
HS_430	2020-05-18	0.2676	0.2565	0.2398	0.254633	0.0139937	0.2818	0.257	0.2564	0.265067	0.0144946		1.00956	0.967681	0.904678	0.960639	0.0527931
HS_431	2020-05-18	0.1582	0.139	0.1373	0.144833	0.011607	0.18	0.1723	0.1723	0.174867	0.0044456		0.904689	0.794891	0.78517	0.82825	0.0663765
HS_432	2020-05-18	0.1277	0.1141	0.1224	0.1214	0.00685493	0.122	0.1178	0.1166	0.1188	0.00283549		1.07492	0.960438	1.0303	1.02189	0.0577014
HS_433	2020-05-20	0.1108	0.1157	0.1071	0.1112	0.00431393	0.0984	0.0914	0.0963	0.0953667	0.00359212		1.16183	1.21321	1.12303	1.16603	0.0452352
HS_434	2020-05-20	0.2473	0.1835	0.1893	0.2067	0.03528	0.1652	0.1686	0.1417	0.1585	0.0146482		1.56025	1.15773	1.19432	1.3041	0.222587
HS_435	2020-05-20	0.1614	0.1623	0.1576	0.160433	0.00249466	0.1936	0.1914	0.1952	0.1934	0.00190788		0.83454	0.839193	0.814891	0.829542	0.012899
HS_436	2020-05-20	0.2043	0.1842	0.1957	0.194733	0.0100848	0.2245	0.2239	0.2404	0.2296	0.00935788		0.889808	0.802265	0.852352	0.848142	0.0439234
HS_437	2020-05-20	0.0908	0.0872	0.0841	0.0873667	0.00335311	0.1292	0.1153	0.1177	0.120733	0.00742989		0.752071	0.722253	0.696576	0.723633	0.0277728
HS_438	2020-05-20	0.1634	0.1652	0.1608	0.163133	0.00221209	0.179	0.1834	0.1849	0.182433	0.00306649		0.89567	0.905536	0.881418	0.894208	0.0121255
HS_439	2020-05-20	0.272	0.2467	0.2558	0.258167	0.012815	0.4369	0.4504	0.4364	0.441233	0.0079425		0.616454	0.559115	0.579739	0.585102	0.0290435
HS_440	2020-05-20	0.2381	0.2267	0.2131	0.225967	0.0125161	0.4276	0.4367	0.4336	0.432633	0.00462637		0.550351	0.524	0.492565	0.522305	0.0289301
HS_441	2020-05-20	0.2571	0.2613	0.2691	0.2625	0.00608933	0.379	0.3962	0.3898	0.388333	0.00869329		0.66206	0.672876	0.692961	0.675966	0.0156807
HS_442	2020-05-20	0.1659	0.1585	0.1547	0.1597	0.00569561	0.2337	0.2538	0.2473	0.244933	0.0102569		0.677327	0.647115	0.6316	0.652014	0.0232537
HS_443	2020-05-25	0.153	0.161	0.162	0.158667	0.00493288	0.2451	0.2626	0.2714	0.2597	0.0133877		0.589141	0.619946	0.623797	0.610961	0.0189945
HS_444	2020-05-25	0.1475	0.1495	0.1496	0.148867	0.00118462	0.1778	0.1748	0.1658	0.1728	0.006245		0.853588	0.865162	0.865741	0.861497	0.00685546
HS_445	2020-05-25	0.1438	0.1398	0.149	0.1442	0.00461303	0.1936	0.1883	0.1981	0.193333	0.00490544		0.743793	0.723103	0.77069	0.745862	0.0238605
HS_446	2020-05-25	0.2878	0.2876	0.3001	0.291833	0.00715984	0.472	0.4921	0.5088	0.490967	0.0184262		0.586191	0.585783	0.611243	0.594406	0.0145832
HS_447	2020-05-25	0.1036	0.1027	0.0995	0.101933	0.00215484	0.1274	0.118	0.1177	0.121033	0.00551574		0.855963	0.848527	0.822088	0.842192	0.0178037
HS_448	2020-05-25	0.4025	0.4269	0.4079	0.412433	0.0128161	0.4858	0.4992	0.535	0.506667	0.0254357		0.794408	0.842566	0.805066	0.814013	0.025295
HS_449	2020-05-25	0.1796	0.1813	0.1839	0.1816	0.00216564	0.2478	0.2537	0.2555	0.252333	0.00402782		0.711757	0.718494	0.728798	0.719683	0.00858246
HS_450	2020-05-25	0.3118	0.3269	0.3314	0.323367	0.0102666	0.4461	0.4922	0.4804	0.4729	0.0239477		0.659336	0.691267	0.700782	0.683795	0.0217099
HS_451	2020-05-26	0.1539	0.1855	0.1556	0.165	0.0177739	0.2135	0.2251	0.2195	0.219367	0.00580115		0.701565	0.845616	0.709315	0.752165	0.0810235
HS_452	2020-05-26	0.2449	0.2286	0.2294	0.2343	0.00918858	0.3575	0.3546	0.3543	0.355467	0.0017673		0.688953	0.643098	0.645349	0.659134	0.0258493
HS_453	2020-05-26	0.2835	0.2696	0.2737	0.2756	0.00714213	0.3598	0.3199	0.3604	0.3467	0.0232114		0.81771	0.777618	0.789443	0.794924	0.0206003
HS_454	2020-05-26	0.2296	0.2082	0.2096	0.2158	0.0119716	0.2442	0.257	0.2652	0.255467	0.0105836		0.898747	0.814979	0.820459	0.844729	0.0468618
HS_455	2020-05-26	0.1661	0.1676	0.1646	0.1661	0.0015	0.1793	0.1873	0.1906	0.185733	0.00581062		0.894293	0.902369	0.886217	0.894293	0.00807609
HS_456	2020-05-26	0.0871	0.094	0.08	0.0870333	0.00700024	0.0949	0.1034	0.0887	0.0956667	0.00737993		0.910453	0.982578	0.836237	0.909756	0.0731732
HS_457	2020-05-26	0.2353	0.2296	0.2532	0.239367	0.0123144	0.3975	0.3563	0.371	0.374933	0.0208797		0.627578	0.612376	0.67532	0.638425	0.0328441
HS_458	2020-05-26	0.1674	0.1682	0.168	0.167867	0.000416333	0.2039	0.2078	0.2105	0.2074	0.00331813		0.807136	0.810993	0.810029	0.809386	0.00200739
HS_459	2020-05-26	0.225	0.2257	0.2221	0.224267	0.00190875	0.3069	0.3053	0.2958	0.302667	0.00600028		0.743392	0.745705	0.733811	0.740969	0.00630645
HS_460	2020-05-26	0.3744	0.3832	0.3675	0.375033	0.00786914	0.6332	0.7453	0.5184	0.6323	0.113453		0.592124	0.606041	0.581211	0.593126	0.0124453
HS_461	2020-05-27	0.2935	0.3148	0.3076	0.3053	0.0108347	0.4518	0.4592	0.4595	0.456833	0.00436157		0.642466	0.689092	0.673331	0.668296	0.0237169
HS_462	2020-05-27	0.1233	0.1267	0.1262	0.1254	0.00183576	0.1778	0.1772	0.2005	0.185167	0.0132824		0.665887	0.684248	0.681548	0.677228	0.00991407
HS_463	2020-05-27	0.1843	0.1885	0.1816	0.1848	0.00347707	0.2352	0.2201	0.2362	0.2305	0.00902053		0.799566	0.817787	0.787852	0.801735	0.0150849
HS_464	2020-05-27	0.2099	0.2091	0.2149	0.2113	0.00314325	0.2915	0.2869	0.296	0.291467	0.00455009		0.720151	0.717406	0.737306	0.724954	0.0107842
HS_465	2020-05-27	0.2562	0.244	0.2467	0.248967	0.00640807	0.1884	0.1942	0.2049	0.195833	0.00837038		1.30826	1.24596	1.25974	1.27132	0.032722
HS_466	2020-05-27	0.169	0.1662	0.1688	0.168	0.00156205	0.3029	0.2739	0.2906	0.289133	0.0145555		0.584505	0.574821	0.583814	0.581047	0.00540252
HS_467	2020-05-27	0.1666	0.1631	0.1637	0.164467	0.00187172	0.2156	0.2201	0.2169	0.217533	0.00231589		0.76586	0.74977	0.752528	0.756053	0.00860429
HS_468	2020-05-27	0.1575	0.1527	0.1554	0.1552	0.00240624	0.1963	0.3617	0.1947	0.2509	0.0959589		0.62774	0.608609	0.61937	0.618573	0.00959044
HS_469	2020-05-27	0.1967	0.1866	0.18	0.187767	0.00841091	0.247	0.2488	0.2534	0.249733	0.00330051		0.78764	0.747197	0.720769	0.751869	0.0336795
HS_470	2020-05-27	0.2936	0.2946	0.2939	0.294033	0.00051316	0.5245	0.4693	0.5159	0.503233	0.0297001		0.583427	0.585414	0.584023	0.584288	0.00101973
HS_471	2020-05-28	0.2176	0.2176	0.2064	0.213867	0.00646632	0.3176	0.3222	0.3249	0.321567	0.00369098		0.676687	0.676687	0.641858	0.665077	0.0201088
HS_472	2020-05-28	0.2863	0.2767	0.2578	0.2736	0.0145007	0.3323	0.3378	0.3539	0.341333	0.0112251		0.83877	0.810645	0.755273	0.801563	0.0424825
HS_473	2020-05-28	0.5022	0.4807	0.4758	0.486233	0.0140429	0.8746	0.8933	0.9057	0.8912	0.015656		0.56351	0.539385	0.533887	0.545594	0.0157573
HS_474	2020-05-28	0.1976	0.1903	0.2035	0.197133	0.00661236	0.2637	0.2628	0.2573	0.261267	0.00346458		0.756315	0.728375	0.778898	0.754529	0.0253089
HS_475	2020-05-28	0.165	0.1646	0.1655	0.165033	0.000450925	0.2286	0.2331	0.2258	0.229167	0.00368284		0.72	0.718255	0.722182	0.720145	0.00196767
HS_476	2020-05-28	0.1182	0.1094	0.111	0.112867	0.00468757	0.1172	0.1218	0.1145	0.117833	0.00369098		1.00311	0.92843	0.942008	0.95785	0.0397814
HS_477	2020-05-28	0.3026	0.3146	0.307	0.308067	0.00607069	0.4754	0.4722	0.4791	0.475567	0.00345302		0.636294	0.661527	0.645546	0.647789	0.0127652
HS_478	2020-05-28	0.1322	0.1304	0.1287	0.130433	0.00175024	0.1895	0.1895	0.1892	0.1894	0.000173205		0.697994	0.68849	0.679514	0.688666	0.00924096
HS_479	2020-05-28	0.1187	0.1194	0.1228	0.1203	0.00219317	0.1749	0.1627	0.1672	0.168267	0.00616955		0.705428	0.709588	0.729794	0.714937	0.0130339
HS_480	2020-05-28	0.1191	0.1233	0.118	0.120133	0.00279702	0.139	0.1413	0.1426	0.140967	0.001823		0.844881	0.874675	0.837077	0.852211	0.0198417
HS_481	2020-06-01	0.343	0.3316	0.3253	0.3333	0.00897162	0.4608	0.4508	0.4764	0.462667	0.0129017		0.741354	0.716715	0.703098	0.720389	0.0193911
HS_482	2020-06-01	0.7398	0.6872	0.6096	0.678867	0.0654988	0.7465	0.7334	0.654	0.7113	0.0500537		1.04007	0.966118	0.857022	0.954403	0.0920832
HS_483	2020-06-01	0.2289	0.209	0.2126	0.216833	0.0106039	0.2837	0.2689	0.2835	0.2787	0.00848764		0.821313	0.74991	0.762827	0.778017	0.0380478
HS_484	2020-06-01	0.1144	0.1141	0.1048	0.1111	0.00545802	0.1074	0.1092	0.1053	0.1073	0.00195192		1.06617	1.06337	0.976701	1.03541	0.0508669
HS_485	2020-06-01	0.2254	0.2114	0.2037	0.2135	0.0110014	0.3639	0.346	0.3424	0.350767	0.0115154		0.642592	0.60268	0.580728	0.608667	0.0313638
HS_486	2020-06-01	0.1348	0.1385	0.1304	0.134567	0.00405504	0.1927	0.1935	0.1914	0.192533	0.00105987		0.700139	0.719356	0.677285	0.698927	0.0210615
HS_487	2020-06-01	0.2295	0.2196	0.2112	0.2201	0.00916024	0.2716	0.2676	0.2599	0.266367	0.00594671		0.861594	0.824427	0.792892	0.826305	0.0343896
HS_488	2020-06-01	0.1826	0.1744	0.1704	0.1758	0.00621932	0.1932	0.1908	0.1978	0.193933	0.00355715		0.941561	0.899278	0.878652	0.906497	0.0320694
HS_489	2020-06-01	0.2352	0.2399	0.2416	0.2389	0.00331512	0.3511	0.3553	0.3453	0.350567	0.00502129		0.670914	0.684321	0.68917	0.681468	0.00945645
HS_490	2020-06-01	0.146	0.1333	0.1272	0.1355	0.00959114	0.1941	0.1931	0.1995	0.195567	0.00344287		0.746548	0.681609	0.650418	0.692858	0.0490428
HS_491	2020-06-03	0.1563	0.1719	0.1678	0.165333	0.00808723	0.1535	0.169	0.1543	0.158933	0.00872716		0.983431	1.08159	1.05579	1.04027	0.0508844
HS_492	2020-06-03	0.155	0.1316	0.1345	0.140367	0.0127555	0.1101	0.1068	0.1027	0.106533	0.0037072		1.45494	1.23529	1.26252	1.31758	0.119733
HS_493	2020-06-03	0.124	0.1025	0.0901	0.105533	0.0171524	0.0921	0.0903	0.083	0.0884667	0.00481906		1.40166	1.15863	1.01846	1.19292	0.193885
HS_494	2020-06-03	0.2109	0.1791	0.1585	0.182833	0.0263987	0.1244	0.1305	0.1164	0.123767	0.0070713		1.70401	1.44708	1.28064	1.47724	0.213294
HS_495	2020-06-03	0.1166	0.1083	0.1067	0.110533	0.00531445	0.0895	0.081	0.085	0.0851667	0.00425245		1.36908	1.27162	1.25284	1.29785	0.0624005
HS_496	2020-06-03	0.1531	0.1458	0.1261	0.141667	0.0139665	0.138	0.1323	0.1213	0.130533	0.00848901		1.17288	1.11696	0.966037	1.08529	0.106996
HS_497	2020-06-03	0.0967	0.1057	0.0913	0.0979	0.00727461	0.081	0.0756	0.079	0.0785333	0.00273008		1.23132	1.34593	1.16256	1.2466	0.0926309
HS_498	2020-06-03	0.1032	0.1033	0.1	0.102167	0.00187705	0.0965	0.0991	0.0949	0.0968333	0.00211975		1.06575	1.06678	1.0327	1.05508	0.0193844
HS_499	2020-06-03	0.1265	0.1324	0.1321	0.130333	0.00332315	0.1073	0.0991	0.0957	0.1007	0.00596322		1.25621	1.3148	1.31182	1.29427	0.0330005
HS_500	2020-06-03	0.123	0.1093	0.108	0.113433	0.00831044	0.0961	0.0909	0.1	0.0956667	0.00456545		1.28571	1.14251	1.12892	1.18571	0.0868687

## Sheet: Figure 2b
Cutoff:	Mean 2017-2019	1.50293
	s.d. 2017-2019	0.53163
	Mean+5 s.d.	4.16108
		A450 1:100					A450 1:100 no AG						A450 1:100 , No AG background divided
ID	Blood collection	A450 (technical rep.)			Ave	SD	A450 (technical rep.)			Ave	SD		A450 (technical rep.)			Ave	SD
SARS-CoV-2_1	1	2.8758	2.8424	2.8631	2.86043	0.0168589	0.0776	0.0838	0.071	0.0774667	0.00640104		37.1231	36.6919	36.9591	36.9247	0.217628
SARS-CoV-2_1	4	2.787	2.7914	2.7605	2.77963	0.0167154	0.0709	0.0638	0.0658	0.0668333	0.00366106		41.7007	41.7666	41.3042	41.5905	0.250105
SARS-CoV-2_3	1	2.2436	2.2261	2.237	2.23557	0.00883761	0.1315	0.1516	0.1338	0.138967	0.0110011		16.1449	16.0189	16.0974	16.0871	0.0635952
SARS-CoV-2_4	1	0.3276	0.32	0.3606	0.336067	0.0215836	0.1449	0.1318	0.1343	0.137	0.00695485		2.39124	2.33577	2.63212	2.45304	0.157545
SARS-CoV-2_4	6	1.4281	1.3592	1.3747	1.38733	0.0361456	0.1003	0.1005	0.098	0.0996	0.00138924		14.3384	13.6466	13.8022	13.929	0.362907
SARS-CoV-2_5	1	2.6629	2.6834	2.694	2.6801	0.0158104	0.1001	0.0954	0.0952	0.0969	0.00277308		27.4809	27.6925	27.8019	27.6584	0.163162
SARS-CoV-2_5	3	2.7289	2.7077	2.6788	2.70513	0.0251484	0.0763	0.0702	0.0684	0.0716333	0.00414045		38.0954	37.7994	37.396	37.7636	0.351072
SARS-CoV-2_6	1	0.9428	0.89	0.9582	0.930333	0.0357683	0.055	0.057	0.0552	0.0557333	0.00110151		16.9163	15.9689	17.1926	16.6926	0.641776
SARS-CoV-2_6	6	0.7972	0.8166	0.8626	0.825467	0.0335895	0.0632	0.0564	0.058	0.0592	0.00355528		13.4662	13.7939	14.5709	13.9437	0.56739
SARS-CoV-2_8	1	2.9279	2.9302	2.9161	2.92473	0.00756461	0.0819	0.077	0.077	0.0786333	0.00282902		37.2348	37.2641	37.0848	37.1946	0.0962011
SARS-CoV-2_8	6	2.3961	2.404	2.3363	2.3788	0.0370174	0.0862	0.0792	0.0766	0.0806667	0.00496521		29.7037	29.8017	28.9624	29.4893	0.458894
SARS-CoV-2_12	1	0.8215	0.7744	0.8303	0.808733	0.0300573	0.0989	0.0937	0.086	0.0928667	0.00649025		8.84602	8.33884	8.94078	8.70854	0.323661
SARS-CoV-2_13	1	2.5755	2.5858	2.5945	2.58527	0.00951122	0.1692	0.1483	0.141	0.152833	0.0146364		16.8517	16.9191	16.976	16.9156	0.0622326
SARS-CoV-2_13	2	2.4686	2.4795	2.3905	2.4462	0.0485445	0.1135	0.1034	0.0918	0.1029	0.0108586		23.9903	24.0962	23.2313	23.7726	0.471764
SARS-CoV-2_15	1	2.7858	2.7726	2.7803	2.77957	0.00663049	0.5155	0.5201	0.4907	0.508767	0.0158143		5.47559	5.44965	5.46478	5.46334	0.0130325
SARS-CoV-2_15	8	2.7488	2.7239	2.7075	2.72673	0.0207953	0.4514	0.4333	0.4186	0.434433	0.0164293		6.32732	6.27001	6.23226	6.27653	0.0478676
SARS-CoV-2_16	1	2.7747	2.7942	2.7023	2.75707	0.0484211	0.0769	0.0707	0.0682	0.0719333	0.00447921		38.5732	38.8443	37.5667	38.3281	0.673139
SARS-CoV-2_16	8	2.6328	2.693	2.6679	2.66457	0.0302381	0.0707	0.0666	0.0753	0.0708667	0.00435239		37.1515	38.0009	37.6468	37.5997	0.42669
SARS-CoV-2_17	1	2.8785	2.8707	2.8305	2.8599	0.0257581	0.0732	0.0691	0.0725	0.0716	0.00219317		40.2025	40.0936	39.5321	39.9427	0.35975
SARS-CoV-2_17	6	3.0005	2.9834	2.9523	2.97873	0.0244365	0.0924	0.0865	0.0858	0.0882333	0.00362537		34.0064	33.8126	33.4601	33.7597	0.276953
SARS-CoV-2_18	1	3.0255	2.9871	2.9727	2.9951	0.027294	0.0961	0.0851	0.0775	0.0862333	0.00935165		35.085	34.6397	34.4727	34.7325	0.316513
SARS-CoV-2_19	1	1.8876	1.9151	1.9889	1.93053	0.0523838	0.1258	0.1449	0.11	0.1269	0.017476		14.8747	15.0914	15.673	15.213	0.412796
SARS-CoV-2_20	1	2.0476	2.0438	1.8429	1.9781	0.117102	0.0681	0.0642	0.0603	0.0642	0.0039		31.8941	31.8349	28.7056	30.8115	1.82402
SARS-CoV-2_23	1	0.2321	0.1961	0.2641	0.230767	0.0340196	0.1198	0.099	0.0908	0.1032	0.0149492		2.24903	1.90019	2.55911	2.23611	0.329647
SARS-CoV-2_23	6	0.2609	0.2393	0.2533	0.251167	0.0109569	0.1281	0.1018	0.0939	0.107933	0.017906		2.41723	2.21711	2.34682	2.32705	0.101515
SARS-CoV-2_25	1	2.2331	2.2162	2.1012	2.1835	0.071773	0.4074	0.3783	0.3512	0.378967	0.0281059		5.8926	5.84801	5.54455	5.76172	0.189391
SARS-CoV-2_25	6	1.8171	1.7439	1.7252	1.76207	0.0485687	0.3782	0.3442	0.327	0.3498	0.0260553		5.19468	4.98542	4.93196	5.03735	0.138847
SARS-CoV-2_26	1	0.1849	0.1779	0.1911	0.184633	0.00660404	0.1071	0.1292	0.091	0.1091	0.0191784		1.69478	1.63061	1.7516	1.69233	0.060532
SARS-CoV-2_26	5	0.2107	0.2104	0.1913	0.204133	0.011115	0.1224	0.116	0.099	0.112467	0.0120935		1.87344	1.87078	1.70095	1.81506	0.0988293
SARS-CoV-2_27	1	0.4014	0.3933	0.3833	0.392667	0.00906661	0.1498	0.1603	0.1244	0.144833	0.0184582		2.77146	2.71554	2.64649	2.71116	0.0626003
SARS-CoV-2_27	3	1.0722	1.0634	1.0825	1.0727	0.00955981	0.1327	0.1296	0.1203	0.127533	0.00645316		8.40721	8.33821	8.48798	8.41113	0.0749593
SARS-CoV-2_28	1	0.1398	0.1519	0.123	0.138233	0.0145136	0.1087	0.0931	0.0875	0.0964333	0.0109861		1.44971	1.57518	1.27549	1.43346	0.150504
SARS-CoV-2_28	6	0.2131	0.2	0.1738	0.195633	0.0200106	0.166	0.1394	0.1333	0.146233	0.017388		1.45726	1.36768	1.18851	1.33782	0.13684
SARS-CoV-2_30	1	0.1487	0.1302	0.1387	0.1392	0.00926013	0.0923	0.0821	0.08	0.0848	0.00657951		1.75354	1.53538	1.63561	1.64151	0.1092
SARS-CoV-2_30	6	0.8784	0.8447	0.8509	0.858	0.0179368	0.0974	0.0841	0.0807	0.0874	0.00882553		10.0503	9.66476	9.7357	9.81693	0.205227
SARS-CoV-2_31	1	2.342	2.3464	2.3538	2.3474	0.00596322	0.1212	0.0988	0.0884	0.1028	0.0167619		22.7821	22.8249	22.8969	22.8346	0.058008
SARS-CoV-2_31	2	2.7359	2.7085	2.7015	2.7153	0.0181802	0.1244	0.1134	0.1025	0.113433	0.01095		24.119	23.8775	23.8158	23.9374	0.160272
		A450 1:100					A450 1:100 no AG						A450 1:100 , No AG background divided
ID	Blood collection	A450 (technical rep.)			Ave	SD	A450 (technical rep.)			Ave	SD		A450 (technical rep.)			Ave	SD
HS_015	2017	0.0756	0.0683	0.0701	0.0713333	0.00380307	0.0594	0.0583	0.0598	0.0591667	0.000776745		1.27775	1.15437	1.18479	1.20563	0.0642772
HS_016	2017	0.1237	0.1112	0.1217	0.118867	0.00671441	0.0772	0.0745	0.0665	0.0727333	0.00556447		1.70073	1.52887	1.67324	1.63428	0.0923155
HS_021	2017	0.1503	0.1516	0.1385	0.1468	0.00721734	0.0951	0.0957	0.0819	0.0909	0.0078		1.65347	1.66777	1.52365	1.61496	0.0793987
HS_025	2017	0.0884	0.0893	0.1	0.0925667	0.00645316	0.0768	0.0825	0.0752	0.0781667	0.0038371		1.13092	1.14243	1.27932	1.18422	0.0825565
HS_029	2017	0.1152	0.113	0.1112	0.113133	0.00200333	0.0878	0.0884	0.0815	0.0859	0.0038223		1.34109	1.31548	1.29453	1.31704	0.0233217
HS_030	2017	0.1445	0.1471	0.1471	0.146233	0.00150111	0.1061	0.1202	0.1084	0.111567	0.00756461		1.29519	1.31849	1.31849	1.31073	0.0134548
HS_041	2018	0.2924	0.3164	0.2991	0.302633	0.012384	0.2232	0.2164	0.2007	0.213433	0.0115396		1.36998	1.48243	1.40137	1.41793	0.0580228
HS_042	2018	0.3471	0.3044	0.2874	0.312967	0.0307581	0.2564	0.2481	0.2267	0.243733	0.0153239		1.4241	1.24891	1.17916	1.28405	0.126196
HS_043	2018	0.1466	0.1489	0.1443	0.1466	0.0023	0.1349	0.1335	0.127	0.1318	0.00421545		1.11229	1.12974	1.09484	1.11229	0.0174507
HS_050	2018	0.1381	0.1273	0.1218	0.129067	0.00829237	0.1215	0.1173	0.1086	0.1158	0.00657951		1.19257	1.09931	1.05181	1.11457	0.0716094
HS_051	2018	0.2561	0.2701	0.2615	0.262567	0.00706069	0.2056	0.2103	0.1924	0.202767	0.00928027		1.26303	1.33207	1.28966	1.29492	0.0348217
HS_054	2018	0.1834	0.1809	0.1808	0.1817	0.00147309	0.1271	0.1231	0.1279	0.126033	0.00257164		1.45517	1.43533	1.43454	1.44168	0.0116881
HS_057	2018	0.4034	0.3696	0.3548	0.375933	0.0249113	0.3462	0.3346	0.3217	0.334167	0.0122557		1.20718	1.10603	1.06175	1.12499	0.0745476
HS_058	2018	0.2937	0.2801	0.2301	0.267967	0.0334911	0.1765	0.1898	0.1726	0.179633	0.00901795		1.635	1.55929	1.28094	1.49174	0.186441
HS_059	2018	0.1842	0.1791	0.1817	0.181667	0.00255016	0.1208	0.1216	0.1288	0.123733	0.00440606		1.48869	1.44747	1.46848	1.46821	0.0206102
HS_060	2018	0.2347	0.237	0.2348	0.2355	0.0013	0.1998	0.1964	0.1966	0.1976	0.00190788		1.18775	1.19939	1.18826	1.1918	0.00657895
HS_061	2018	0.2936	0.2482	0.249	0.2636	0.0259838	0.1875	0.1837	0.1909	0.187367	0.00360185		1.56698	1.32468	1.32895	1.40687	0.138679
HS_062	2018	0.4221	0.373	0.365	0.3867	0.0309171	0.283	0.2812	0.2604	0.274867	0.0125608		1.53565	1.35702	1.32792	1.40686	0.112481
HS_063	2018	0.1438	0.1298	0.1314	0.135	0.0076629	0.1042	0.0989	0.1121	0.105067	0.00664254		1.36865	1.23541	1.25063	1.2849	0.0729337
HS_064	2018	0.0938	0.0929	0.0965	0.0944	0.0018735	0.0831	0.0775	0.0791	0.0799	0.00288444		1.17397	1.1627	1.20776	1.18148	0.0234481
HS_065	2018	0.0807	0.0775	0.0798	0.0793333	0.00165025	0.0702	0.0698	0.0717	0.0705667	0.00100167		1.1436	1.09825	1.13085	1.12423	0.0233857
HS_066	2018	0.1216	0.1462	0.1271	0.131633	0.0129114	0.1184	0.1149	0.1135	0.1156	0.00252389		1.0519	1.26471	1.09948	1.1387	0.11169
HS_067	2018	0.2088	0.1905	0.1805	0.193267	0.0143514	0.1589	0.1489	0.1428	0.1502	0.00812835		1.39015	1.26831	1.20173	1.28673	0.0955488
HS_068	2018	0.1142	0.1034	0.1033	0.106967	0.00626445	0.1055	0.1057	0.1042	0.105133	0.000814453		1.08624	0.983513	0.982562	1.01744	0.0595858
HS_069	2018	0.1464	0.1499	0.1431	0.146467	0.00340049	0.138	0.1419	0.1352	0.138367	0.00336502		1.05806	1.08335	1.03421	1.05854	0.0245759
HS_070	2018	0.1415	0.1406	0.1319	0.138	0.00530189	0.1137	0.12	0.112	0.115233	0.00421466		1.22794	1.22013	1.14463	1.19757	0.04601
HS_073	2019	0.2874	0.2802	0.2603	0.275967	0.0140372	0.1929	0.179	0.1707	0.180867	0.0112171		1.58902	1.54921	1.43918	1.5258	0.0776108
HS_074	2019	0.3131	0.3032	0.2718	0.296033	0.0215625	0.1867	0.1751	0.1448	0.168867	0.0216343		1.85413	1.7955	1.60955	1.75306	0.12769
HS_075	2019	0.1132	0.1047	0.1038	0.107233	0.00518684	0.0767	0.0765	0.0708	0.0746667	0.00335012		1.51607	1.40223	1.39018	1.43616	0.0694666
HS_076	2019	0.1849	0.1736	0.1661	0.174867	0.00946379	0.1037	0.0941	0.1035	0.100433	0.00548574		1.84102	1.72851	1.65383	1.74112	0.0942296
HS_077	2019	0.3559	0.3418	0.3237	0.340467	0.0161414	0.1367	0.1154	0.0928	0.114967	0.0219532		3.09568	2.97304	2.8156	2.96144	0.1404
HS_078	2019	0.1531	0.1513	0.1433	0.149233	0.00521664	0.0906	0.0813	0.0729	0.0816	0.00885381		1.87623	1.85417	1.75613	1.82884	0.0639294
HS_080	2019	0.3065	0.2892	0.2804	0.292033	0.0132787	0.1388	0.116	0.1029	0.119233	0.0181671		2.57059	2.4255	2.35169	2.44926	0.111367
HS_081	2019	0.0976	0.1004	0.0994	0.0991333	0.00141892	0.0704	0.0624	0.059	0.0639333	0.00585263		1.52659	1.57039	1.55474	1.55057	0.0221937
HS_083	2019	0.179	0.1592	0.1446	0.160933	0.0172654	0.1077	0.0981	0.0883	0.0980333	0.00970017		1.82591	1.62394	1.47501	1.64162	0.176117
HS_085	2019	0.1563	0.1397	0.1288	0.1416	0.0138481	0.0904	0.088	0.0825	0.0869667	0.0040501		1.79724	1.60636	1.48103	1.62821	0.159235
HS_087	2019	0.1359	0.1236	0.1071	0.1222	0.014451	0.0778	0.0753	0.0709	0.0746667	0.00349333		1.82009	1.65536	1.43437	1.63661	0.19354
HS_090	2019	0.1235	0.1295	0.1066	0.119867	0.0118745	0.0819	0.0736	0.0764	0.0773	0.00422256		1.59767	1.67529	1.37904	1.55067	0.153616
HS_091	2019	0.1384	0.1379	0.1485	0.1416	0.0059808	0.1052	0.1072	0.0972	0.1032	0.0052915		1.34109	1.33624	1.43895	1.37209	0.0579535
HS_092	2019	0.3975	0.4207	0.369	0.395733	0.0258952	0.252	0.2328	0.2095	0.231433	0.0212829		1.71756	1.8178	1.59441	1.70992	0.111891
HS_093	2019	0.1395	0.1172	0.1192	0.1253	0.0123382	0.0866	0.0898	0.0862	0.0875333	0.00197315		1.59368	1.33892	1.36177	1.43145	0.140954
HS_094	2019	0.1504	0.1157	0.1251	0.1304	0.0179469	0.0801	0.0851	0.0793	0.0815	0.00314325		1.8454	1.41963	1.53497	1.6	0.220207
HS_095	2019	0.0931	0.0907	0.0868	0.0902	0.00317962	0.0607	0.0637	0.0644	0.0629333	0.00196554		1.47934	1.44121	1.37924	1.43326	0.0505237
HS_096	2019	0.1204	0.1102	0.1114	0.114	0.00557494	0.0733	0.0758	0.0767	0.0752667	0.00176163		1.59965	1.46413	1.48007	1.51461	0.0740692
HS_097	2019	0.1281	0.1193	0.1132	0.1202	0.00749066	0.0809	0.0824	0.0863	0.0832	0.00278747		1.53966	1.43389	1.36058	1.44471	0.090032
HS_098	2019	0.1258	0.1161	0.1165	0.119467	0.00548847	0.077	0.072	0.0729	0.0739667	0.00266521		1.70077	1.56963	1.57503	1.61514	0.074202
HS_099	2019	0.3748	0.3193	0.2757	0.323267	0.0496689	0.1964	0.1674	0.1772	0.180333	0.0147517		2.07837	1.77061	1.52884	1.79261	0.275428
HS_102	2019	0.0824	0.0816	0.081	0.0816667	0.000702377	0.0646	0.0685	0.0629	0.0653333	0.00287112		1.26122	1.24898	1.2398	1.25	0.0107507
HS_103	2019	0.1003	0.107	0.1159	0.107733	0.00782581	0.1123	0.0857	0.0803	0.0927667	0.0171305		1.08121	1.15343	1.24937	1.16134	0.0843602
HS_104	2019	0.0961	0.088	0.0874	0.0905	0.00485901	0.0709	0.0713	0.0669	0.0697	0.00243311		1.37877	1.26255	1.25395	1.29842	0.0697132
HS_105	2019	0.14	0.1305	0.122	0.130833	0.00900463	0.0892	0.0978	0.0888	0.0919333	0.00508462		1.52284	1.41951	1.32705	1.42313	0.0979474
HS_107	2019	0.076	0.0718	0.0672	0.0716667	0.00440151	0.0503	0.0515	0.0516	0.0511333	0.000723418		1.48631	1.40417	1.31421	1.40156	0.0860792
HS_108	2019	0.1035	0.105	0.0961	0.101533	0.0047648	0.0833	0.077	0.0759	0.0787333	0.00399291		1.31456	1.33362	1.22058	1.28959	0.0605182
HS_109	2019	0.0928	0.0964	0.0954	0.0948667	0.00185831	0.0793	0.0697	0.071	0.0733333	0.00520801		1.26545	1.31455	1.30091	1.29364	0.0253407
HS_110	2019	0.0817	0.0856	0.0862	0.0845	0.00244336	0.063	0.0599	0.0582	0.0603667	0.00243379		1.3534	1.418	1.42794	1.39978	0.0404753
HS_111	2019	0.12	0.141	0.1365	0.1325	0.0110567	0.101	0.0908	0.0876	0.0931333	0.00699809		1.28848	1.51396	1.46564	1.42269	0.118719
HS_116	2019	0.1011	0.0967	0.0938	0.0972	0.0036756	0.073	0.0779	0.0678	0.0729	0.00505074		1.38683	1.32647	1.28669	1.33333	0.0504197
HS_117	2019	0.0897	0.0801	0.0831	0.0843	0.00491121	0.0676	0.0626	0.062	0.0640667	0.00307463		1.4001	1.25026	1.29709	1.31582	0.0766578
HS_118	2019	0.0882	0.0903	0.0878	0.0887667	0.00134288	0.0633	0.066	0.065	0.0647667	0.00136504		1.36181	1.39424	1.35564	1.37056	0.0207342
HS_121	2019	0.0841	0.0835	0.0851	0.0842333	0.00080829	0.0631	0.07	0.072	0.0683667	0.0046694		1.23013	1.22136	1.24476	1.23208	0.0118229
HS_124	2019	0.1665	0.1658	0.1636	0.1653	0.00151327	0.1035	0.1078	0.1154	0.1089	0.00602578		1.52893	1.5225	1.5023	1.51791	0.013896
HS_125	2019	0.0863	0.0817	0.0801	0.0827	0.0032187	0.0705	0.0723	0.0739	0.0722333	0.00170098		1.19474	1.13106	1.10891	1.1449	0.0445597
HS_127	2019	0.2592	0.2528	0.25	0.254	0.00471593	0.1647	0.1392	0.1841	0.162667	0.022519		1.59344	1.5541	1.53689	1.56148	0.0289914
HS_128	2019	0.1148	0.1438	0.1256	0.128067	0.0146565	0.0996	0.0997	0.0858	0.0950333	0.00799646		1.208	1.51315	1.32164	1.3476	0.154225
HS_129	2019	0.1107	0.1086	0.1057	0.108333	0.00251064	0.0701	0.0677	0.0667	0.0681667	0.00174738		1.62396	1.59315	1.55061	1.58924	0.036831
HS_130	2019	0.1053	0.0924	0.0945	0.0974	0.0069217	0.0781	0.0811	0.0774	0.0788667	0.00196554		1.33516	1.1716	1.19822	1.235	0.0877646
HS_131	2019	0.1877	0.1864	0.1676	0.180567	0.0112483	0.1145	0.1068	0.1196	0.113633	0.00644386		1.6518	1.64036	1.47492	1.58903	0.0989873
HS_133	2019	0.0935	0.0852	0.0806	0.0864333	0.00653784	0.0769	0.0924	0.0718	0.0803667	0.0107286		1.16342	1.06014	1.0029	1.07549	0.0813501
HS_134	2019	0.2091	0.2016	0.197	0.202567	0.00610765	0.0725	0.0659	0.0676	0.0686667	0.00342685		3.04515	2.93592	2.86893	2.95	0.0889463
HS_137	2019	0.1172	0.1075	0.1066	0.110433	0.00587736	0.0819	0.0818	0.07	0.0779	0.00684178		1.50449	1.37997	1.36842	1.41763	0.0754475
HS_138	2019	0.1008	0.0976	0.0938	0.0974	0.00350428	0.0723	0.067	0.0666	0.0686333	0.00318172		1.46867	1.42205	1.36668	1.41914	0.051058
HS_142	2019	0.1116	0.136	0.105	0.117533	0.0163295	0.077	0.0803	0.076	0.0777667	0.00225019		1.43506	1.74882	1.35019	1.51136	0.209981
HS_144	2019	0.0939	0.0953	0.0942	0.0944667	0.000737111	0.0629	0.0624	0.0653	0.0635333	0.00155027		1.47796	1.5	1.48269	1.48688	0.011602
HS_146	2019	0.1316	0.1278	0.1279	0.1291	0.00216564	0.0699	0.0668	0.0685	0.0684	0.00155242		1.92398	1.86842	1.86988	1.88743	0.0316614
HS_147	2019	0.3955	0.3917	0.3773	0.388167	0.00960069	0.0663	0.0623	0.0689	0.0658333	0.00332466		6.00759	5.94987	5.73114	5.8962	0.145833
HS_148	2019	0.0933	0.0889	0.0868	0.0896667	0.00331713	0.0638	0.1309	0.0659	0.0868667	0.0381484		1.07406	1.02341	0.999233	1.03223	0.0381864
HS_149	2019	0.0941	0.0923	0.0908	0.0924	0.00165227	0.0725	0.0654	0.0668	0.0682333	0.00376076		1.37909	1.35271	1.33073	1.35418	0.024215
HS_150	2019	0.1438	0.1316	0.1221	0.1325	0.010878	0.0763	0.0664	0.0672	0.0699667	0.00549939		2.05526	1.8809	1.74512	1.89376	0.155473
HS_151	2019	0.1381	0.1314	0.1338	0.134433	0.0033946	0.0903	0.0882	0.0785	0.0856667	0.00629471		1.61206	1.53385	1.56187	1.56926	0.0396257
HS_152	2019	0.1386	0.1402	0.1206	0.133133	0.0108836	0.0949	0.0903	0.0893	0.0915	0.00298664		1.51475	1.53224	1.31803	1.45501	0.118947
HS_156	2019	0.1362	0.1486	0.1318	0.138867	0.00871168	0.1041	0.1009	0.0898	0.0982667	0.00750489		1.38602	1.51221	1.34125	1.41316	0.0886534
HS_157	2019	0.1088	0.1061	0.1129	0.109267	0.00342394	0.079	0.079	0.0768	0.0782667	0.00127017		1.39012	1.35562	1.4425	1.39608	0.043747
HS_158	2019	0.1456	0.1219	0.1283	0.131933	0.0122606	0.1075	0.0923	0.0884	0.0960667	0.0100917		1.51561	1.26891	1.33553	1.37335	0.127626
HS_160	2019	0.1544	0.147	0.1388	0.146733	0.00780342	0.1064	0.1028	0.0937	0.100967	0.00654548		1.52922	1.45593	1.37471	1.45328	0.0772871
HS_161	2019	0.1338	0.1417	0.1223	0.1326	0.00975551	0.0974	0.0965	0.0996	0.0978333	0.00159478		1.36763	1.44838	1.25009	1.35537	0.0997156
HS_162	2019	0.1523	0.1444	0.1343	0.143667	0.00902238	0.1027	0.1028	0.093	0.0995	0.00562939		1.53065	1.45126	1.34975	1.44389	0.0906772
HS_163	2019	0.1011	0.0996	0.0958	0.0988333	0.00273191	0.0714	0.0799	0.0687	0.0733333	0.00584494		1.37864	1.35818	1.30636	1.34773	0.0372533
HS_164	2019	0.1518	0.1441	0.1458	0.147233	0.00404516	0.0936	0.0913	0.0979	0.0942667	0.00335012		1.61033	1.52864	1.54668	1.56188	0.0429119
HS_165	2019	0.1246	0.1223	0.1263	0.1244	0.00200749	0.0853	0.084	0.0815	0.0836	0.00193132		1.49043	1.46292	1.51077	1.48804	0.024013
HS_166	2019	0.1361	0.1276	0.1112	0.124967	0.0126571	0.0825	0.0766	0.0858	0.0816333	0.00466083		1.66721	1.56309	1.36219	1.53083	0.155049
HS_167	2019	1.6124	1.6239	1.5694	1.6019	0.0287272	0.8858	0.6547	0.9685	0.836333	0.162643		1.92794	1.94169	1.87652	1.91538	0.0343489
HS_168	2019	0.1712	0.1674	0.1635	0.167367	0.00385011	0.1086	0.0985	0.1197	0.108933	0.0106039		1.5716	1.53672	1.50092	1.53641	0.0353437
HS_169	2019	0.1322	0.1208	0.1173	0.123433	0.00779123	0.0918	0.0855	0.0814	0.0862333	0.00523864		1.53305	1.40085	1.36026	1.43139	0.0903506
HS_170	2019	0.1126	0.1078	0.1018	0.1074	0.0054111	0.0887	0.0784	0.0769	0.0813333	0.00642365		1.38443	1.32541	1.25164	1.32049	0.0665299
HS_173	2019	0.084	0.0862	0.0799	0.0833667	0.00319739	0.0675	0.0629	0.0604	0.0636	0.00360139		1.32075	1.35535	1.25629	1.3108	0.0502735
HS_176	2019	0.083	0.0784	0.0664	0.0759333	0.00857049	0.0581	0.0561	0.0544	0.0562	0.00185203		1.47687	1.39502	1.18149	1.35113	0.1525
HS_182	2019	0.1207	0.1123	0.1279	0.1203	0.00780769	0.0792	0.0766	0.0763	0.0773667	0.00159478		1.5601	1.45153	1.65317	1.55493	0.100918
HS_183	2019	0.1054	0.111	0.0915	0.102633	0.0100401	0.0667	0.0652	0.0655	0.0658	0.000793725		1.60182	1.68693	1.39058	1.55978	0.152585
HS_185	2019	0.2248	0.1998	0.1911	0.205233	0.0174947	0.1235	0.1113	0.1164	0.117067	0.00612726		1.92027	1.70672	1.6324	1.75313	0.149442
HS_186	2019	0.1444	0.139	0.1354	0.1396	0.0045299	0.0913	0.0937	0.0906	0.0918667	0.00162583		1.57184	1.51306	1.47388	1.51959	0.0493095
HS_187	2019	0.089	0.0862	0.0862	0.0871333	0.00161658	0.069	0.0678	0.0691	0.0686333	0.000723418		1.29675	1.25595	1.25595	1.26955	0.0235539
HS_189	2019	0.0868	0.0789	0.0818	0.0825	0.00399625	0.0575	0.0576	0.058	0.0577	0.000264575		1.50433	1.36742	1.41768	1.42981	0.0692591
HS_190	2019	0.0904	0.098	0.0963	0.0949	0.00398873	0.0641	0.0681	0.0668	0.0663333	0.00204042		1.36281	1.47739	1.45176	1.43065	0.0601317
		A450 1:100					A450 1:100 no AG						A450 1:100 , No AG background divided
ID	Blood collection	A450 (technical rep.)			Ave	SD	A450 (technical rep.)			Ave	SD		A450 (technical rep.)			Ave	SD
HS_192	2020-01-30	0.1669	0.1814	0.1418	0.163367	0.0200351	0.123	0.1015	0.1106	0.1117	0.0107921		1.49418	1.62399	1.26947	1.46255	0.179365
HS_193	2020-01-30	0.2994	0.2722	0.2526	0.274733	0.0235026	0.2575	0.2247	0.2108	0.231	0.0239789		1.2961	1.17835	1.09351	1.18932	0.101743
HS_194	2020-01-30	0.217	0.2277	0.2003	0.215	0.0138091	0.1245	0.1256	0.0972	0.115767	0.0160886		1.87446	1.96689	1.7302	1.85718	0.119284
HS_195	2020-01-30	0.2394	0.2362	0.2259	0.233833	0.00705431	0.145	0.1542	0.133	0.144067	0.0106308		1.66173	1.63952	1.56802	1.62309	0.0489656
HS_196	2020-01-30	0.4218	0.3948	0.419	0.411867	0.0148463	0.3582	0.3434	0.3431	0.348233	0.00863269		1.21126	1.13372	1.20322	1.18273	0.0426333
HS_197	2020-01-30	0.3265	0.3127	0.3196	0.3196	0.0069	0.2554	0.2335	0.2061	0.231667	0.0247011		1.40935	1.34978	1.37957	1.37957	0.0297842
HS_198	2020-01-30	0.1733	0.1784	0.1729	0.174867	0.00306649	0.1606	0.142	0.1412	0.147933	0.0109769		1.17147	1.20595	1.16877	1.18206	0.0207288
HS_199	2020-01-30	0.1245	0.1303	0.1202	0.125	0.00506853	0.0625	0.0598	0.0622	0.0615	0.00147986		2.02439	2.1187	1.95447	2.03252	0.0824151
HS_200	2020-01-30	0.1021	0.0982	0.1007	0.100333	0.00197569	0.0651	0.0634	0.0637	0.0640667	0.000907377		1.59365	1.53278	1.5718	1.56608	0.030838
HS_202	2020-01-30	0.1495	0.1433	0.1385	0.143767	0.00551483	0.0719	0.0669	0.0674	0.0687333	0.00275379		2.17507	2.08487	2.01503	2.09166	0.0802351
HS_203	2020-01-30	0.5032	0.4747	0.4218	0.466567	0.041305	0.2532	0.2037	0.1893	0.2154	0.0335182		2.33612	2.20381	1.95822	2.16605	0.19176
HS_204	2020-01-30	0.0746	0.0802	0.078	0.0776	0.00282135	0.0613	0.0576	0.0566	0.0585	0.00247588		1.27521	1.37094	1.33333	1.3265	0.0482282
HS_205	2020-01-30	0.2296	0.205	0.1982	0.210933	0.0165195	0.1416	0.1661	0.1427	0.150133	0.0138385		1.52931	1.36545	1.32016	1.40497	0.110032
HS_206	2020-01-30	0.2604	0.2984	0.2722	0.277	0.0194494	0.1529	0.1646	0.1535	0.157	0.00658863		1.6586	1.90064	1.73376	1.76433	0.123882
HS_207	2020-01-30	0.2455	0.2256	0.2031	0.224733	0.0212133	0.1688	0.1779	0.1501	0.1656	0.0141736		1.48249	1.36232	1.22645	1.35709	0.1281
HS_208	2020-01-30	0.0736	0.0684	0.0633	0.0684333	0.00515008	0.0577	0.058	0.056	0.0572333	0.00107858		1.28596	1.19511	1.106	1.19569	0.0899839
HS_209	2020-01-30	0.1078	0.0979	0.091	0.0989	0.00844452	0.0542	0.0526	0.0529	0.0532333	0.00085049		2.02505	1.83907	1.70946	1.85786	0.158632
HS_210	2020-01-30	0.1034	0.0924	0.0894	0.0950667	0.00737111	0.0703	0.0713	0.0701	0.0705667	0.00064291		1.46528	1.3094	1.26689	1.34719	0.104456
HS_211	2020-01-30	0.0699	0.0665	0.0616	0.066	0.00417253	0.0587	0.0565	0.0551	0.0567667	0.00181475		1.23136	1.17146	1.08514	1.16265	0.0735032
HS_212	2020-01-30	0.089	0.1004	0.0861	0.0918333	0.00755932	0.0589	0.0585	0.0663	0.0612333	0.00439242		1.45346	1.63963	1.4061	1.49973	0.123451
HS_213	2020-05-04	0.207	0.2119	0.2021	0.207	0.0049	0.1055	0.1048	0.1043	0.104867	0.000602771		1.97394	2.02066	1.92721	1.97394	0.046726
HS_214	2020-05-04	0.2023	0.207	0.2184	0.209233	0.00827909	0.1087	0.1176	0.1303	0.118867	0.0108556		1.70191	1.74145	1.83735	1.76024	0.0696502
HS_215	2020-05-04	0.0807	0.0793	0.0783	0.0794333	0.00120554	0.0596	0.0618	0.0576	0.0596667	0.00210079		1.35251	1.32905	1.31229	1.33128	0.0202046
HS_216	2020-05-04	0.2344	0.2396	0.2365	0.236833	0.00261598	0.1138	0.1029	0.1075	0.108067	0.00547205		2.16903	2.21715	2.18846	2.19155	0.0242071
HS_217	2020-05-04	0.1286	0.1185	0.1126	0.1199	0.00809135	0.0768	0.0771	0.0765	0.0768	0.0003		1.67448	1.54297	1.46615	1.5612	0.105356
HS_218	2020-05-04	0.1241	0.1146	0.1142	0.117633	0.00560387	0.0784	0.0784	0.0801	0.0789667	0.000981495		1.57155	1.45125	1.44618	1.48966	0.070965
HS_219	2020-05-04	0.0803	0.0854	0.0815	0.0824	0.00266646	0.0727	0.0672	0.0684	0.0694333	0.00289194		1.15651	1.22996	1.17379	1.18675	0.0384031
HS_220	2020-05-04	0.0904	0.0833	0.0918	0.0885	0.00455741	0.0757	0.08	0.0689	0.0748667	0.00559673		1.20748	1.11264	1.22618	1.1821	0.0608737
HS_221	2020-05-04	0.0873	0.0823	0.0789	0.0828333	0.00422532	0.0739	0.0793	0.0689	0.0740333	0.00520128		1.1792	1.11166	1.06574	1.11887	0.0570732
HS_222	2020-05-04	0.1521	0.1326	0.1389	0.1412	0.00995138	0.1017	0.0968	0.0901	0.0962	0.00582323		1.58108	1.37838	1.44387	1.46778	0.103445
HS_223	2020-05-04	0.1344	0.1314	0.1325	0.132767	0.00151767	0.1274	0.1196	0.115	0.120667	0.00626844		1.11381	1.08895	1.09807	1.10028	0.0125774
HS_224	2020-05-04	0.1109	0.1065	0.1002	0.105867	0.00537804	0.0861	0.0873	0.076	0.0831333	0.00620672		1.334	1.28107	1.20529	1.27346	0.0646918
HS_225	2020-05-04	0.1439	0.1316	0.1388	0.1381	0.00617981	0.0976	0.0991	0.0953	0.0973333	0.00191398		1.47842	1.35205	1.42603	1.41884	0.0634912
HS_226	2020-05-05	0.1221	0.1256	0.1243	0.124	0.00176918	0.1085	0.1011	0.0912	0.100267	0.00868005		1.21775	1.25266	1.23969	1.2367	0.0176448
HS_227	2020-05-05	0.1274	0.1273	0.1199	0.124867	0.00430155	0.0583	0.0574	0.0577	0.0578	0.000458258		2.20415	2.20242	2.07439	2.16032	0.0744213
HS_228	2020-05-05	0.1077	0.1041	0.0999	0.1039	0.00390384	0.061	0.0664	0.0682	0.0652	0.003747		1.65184	1.59663	1.53221	1.59356	0.0598749
HS_229	2020-05-05	0.691	0.7866	0.7102	0.729267	0.0505717	0.2746	0.2788	0.2801	0.277833	0.0028746		2.4871	2.83119	2.55621	2.62484	0.182022
HS_230	2020-05-05	0.1218	0.12	0.1197	0.1205	0.00113578	0.0736	0.0756	0.0733	0.0741667	0.00125033		1.64225	1.61798	1.61393	1.62472	0.0153139
HS_231	2020-05-05	0.249	0.2542	0.2672	0.2568	0.00937443	0.1358	0.1313	0.1368	0.134633	0.00292973		1.84947	1.88809	1.98465	1.9074	0.0696294
HS_232	2020-05-05	0.1464	0.1639	0.1653	0.158533	0.0105311	0.0991	0.0944	0.0894	0.0943	0.00485077		1.55249	1.73807	1.75292	1.68116	0.111676
HS_233	2020-05-05	0.1892	0.1895	0.1782	0.185633	0.0064392	0.0925	0.0861	0.0898	0.0894667	0.00321299		2.11475	2.11811	1.9918	2.07489	0.0719732
HS_234	2020-05-05	0.0987	0.0728	0.078	0.0831667	0.0137012	0.0852	0.0605	0.0817	0.0758	0.0133653		1.30211	0.960422	1.02902	1.09719	0.180755
HS_235	2020-05-05	0.1443	0.1389	0.1418	0.141667	0.00270247	0.1014	0.0984	0.1001	0.0999667	0.00150444		1.44348	1.38946	1.41847	1.41714	0.0270337
HS_236	2020-05-05	0.1191	0.132	0.1293	0.1268	0.00680368	0.1182	0.0966	0.1161	0.1103	0.0119109		1.07978	1.19674	1.17226	1.14959	0.0616834
HS_237	2020-05-05	0.0903	0.1038	0.0925	0.0955333	0.00724316	0.0874	0.0759	0.0908	0.0847	0.00780833		1.06612	1.2255	1.09209	1.1279	0.0855154
HS_238	2020-05-05	0.1385	0.1353	0.1419	0.138567	0.00330051	0.0989	0.08	0.0935	0.0908	0.00973499		1.52533	1.49009	1.56278	1.52606	0.0363492
HS_239	2020-05-05	0.1418	0.1417	0.1445	0.142667	0.0015885	0.0808	0.0688	0.0766	0.0754	0.00608933		1.88064	1.87931	1.91645	1.89213	0.0210676
HS_240	2020-05-05	0.0981	0.1143	0.0963	0.1029	0.00991363	0.0788	0.0669	0.0762	0.0739667	0.00625646		1.32627	1.54529	1.30194	1.39117	0.134028
HS_241	2020-05-05	0.1861	0.1897	0.1826	0.186133	0.00355012	0.1027	0.0688	0.0751	0.0822	0.0180308		2.26399	2.30779	2.22141	2.2644	0.0431888
HS_242	2020-05-05	0.3089	0.3082	0.3192	0.3121	0.00615873	0.4628	0.1943	0.1835	0.2802	0.158228		1.10243	1.09993	1.13919	1.11385	0.0219798
HS_243	2020-05-05	0.1129	0.099	0.1026	0.104833	0.00721411	0.0812	0.0709	0.071	0.0743667	0.00591805		1.51815	1.33124	1.37965	1.40968	0.0970073
HS_244	2020-05-05	0.1696	0.1694	0.1751	0.171367	0.00323471	0.1026	0.0654	0.0642	0.0774	0.0218321		2.19121	2.18863	2.26227	2.21404	0.0417921
HS_245	2020-05-05	0.0832	0.093	0.0953	0.0905	0.00642573	0.0833	0.0666	0.0692	0.0730333	0.00898573		1.13921	1.27339	1.30488	1.23916	0.0879835
HS_246	2020-05-05	0.1183	0.127	0.1383	0.127867	0.0100281	0.1618	0.103	0.0993	0.121367	0.0350651		0.974732	1.04642	1.13952	1.05356	0.0826267
HS_247	2020-05-05	0.1055	0.1097	0.1138	0.109667	0.0041501	0.1228	0.086	0.0931	0.100633	0.0195224		1.04836	1.0901	1.13084	1.08976	0.0412398
HS_248	2020-05-05	0.0857	0.0977	0.0986	0.094	0.00720208	0.1182	0.0741	0.0799	0.0907333	0.023963		0.944526	1.07678	1.0867	1.036	0.0793764
HS_249	2020-05-05	0.1938	0.2178	0.2145	0.2087	0.0130088	0.0882	0.0944	0.0966	0.0930667	0.00435584		2.08238	2.34026	2.3048	2.24248	0.13978
HS_250	2020-05-05	0.1033	0.1116	0.1104	0.108433	0.0044859	0.0626	0.0759	0.0651	0.0678667	0.00706847		1.5221	1.6444	1.62672	1.59774	0.0660988
HS_251	2020-05-05	0.1223	0.1256	0.1128	0.120233	0.00664555	0.1143	0.1166	0.1058	0.112233	0.00568888		1.08969	1.1191	1.00505	1.07128	0.0592119
HS_252	2020-05-05	0.1256	0.1271	0.1236	0.125433	0.00175594	0.116	0.141	0.1133	0.123433	0.015273		1.01755	1.02971	1.00135	1.0162	0.0142258
HS_253	2020-05-05	0.0948	0.0935	0.0926	0.0936333	0.00110604	0.0889	0.1057	0.0959	0.0968333	0.0084388		0.979002	0.965577	0.956282	0.966954	0.0114221
HS_254	2020-05-05	0.1703	0.1472	0.1554	0.157633	0.0117108	0.1387	0.1394	0.1498	0.142633	0.00621638		1.19397	1.03202	1.08951	1.10516	0.0821044
HS_255	2020-05-05	0.1094	0.0918	0.0933	0.0981667	0.00975722	0.0787	0.0815	0.0788	0.0796667	0.0015885		1.37322	1.1523	1.17113	1.23222	0.122476
HS_256	2020-05-05	0.1078	0.1074	0.1136	0.1096	0.00346987	0.0973	0.356	0.0859	0.179733	0.152758		0.599777	0.597552	0.632047	0.609792	0.0193057
HS_257	2020-05-05	0.0828	0.0851	0.0874	0.0851	0.0023	0.0733	0.0727	0.0724	0.0728	0.000458258		1.13736	1.16896	1.20055	1.16896	0.0315934
HS_258	2020-05-05	0.2205	0.2197	0.206	0.2154	0.00815046	0.1087	0.1705	0.0996	0.126267	0.0385765		1.7463	1.73997	1.63147	1.70591	0.0645496
HS_259	2020-05-05	0.3244	0.301	0.3141	0.313167	0.0117279	0.0758	0.0737	0.0711	0.0735333	0.00235443		4.4116	4.09338	4.27153	4.25884	0.159491
HS_260	2020-05-05	0.068	0.0697	0.0696	0.0691	0.000953939	0.0605	0.0598	0.0583	0.0595333	0.00112398		1.14222	1.17077	1.16909	1.16069	0.0160236
HS_261	2020-05-05	0.196	0.1881	0.204	0.196033	0.00795005	0.0882	0.0867	0.0781	0.0843333	0.00545008		2.32411	2.23043	2.41897	2.32451	0.0942694
HS_262	2020-05-05	0.3003	0.2681	0.3454	0.3046	0.038829	0.4005	0.4293	0.0758	0.301867	0.196308		0.99481	0.88814	1.14421	1.00905	0.12863
HS_263	2020-05-05	0.1914	0.1046	0.2563	0.1841	0.076113	0.2921	0.3869	0.0831	0.254033	0.155436		0.753444	0.411757	1.00892	0.724708	0.299618
HS_264	2020-05-05	0.2509	0.2366	0.2435	0.243667	0.00715146	0.1685	0.1227	0.14	0.143733	0.0231271		1.74559	1.6461	1.69411	1.69527	0.049755
HS_265	2020-05-05	0.6	0.5391	0.5747	0.571267	0.0305948	0.0669	0.0646	0.1014	0.0776333	0.0206146		7.72864	6.94418	7.40275	7.35852	0.394094
HS_266	2020-05-05	0.1698	0.1614	0.1558	0.162333	0.00704651	0.0888	0.0794	0.224	0.130733	0.0809079		1.29883	1.23457	1.19174	1.24171	0.0538999
HS_267	2020-05-05	0.0769	0.0756	0.0764	0.0763	0.000655744	0.0672	0.0624	0.0658	0.0651333	0.00246847		1.18066	1.1607	1.17298	1.17144	0.0100677
HS_268	2020-05-05	0.0681	0.0723	0.0747	0.0717	0.00334066	0.0546	0.0541	0.0895	0.0660667	0.0202954		1.03078	1.09435	1.13068	1.08527	0.050565
HS_269	2020-05-05	0.0812	0.0804	0.0853	0.0823	0.00262869	0.0679	0.0723	0.0749	0.0717	0.00353836		1.1325	1.12134	1.18968	1.14784	0.0366623
HS_270	2020-05-05	0.3923	0.1413	0.1507	0.2281	0.142279	0.1021	0.0933	0.1047	0.100033	0.00597439		3.92169	1.41253	1.5065	1.45951	0.0664459
HS_271	2020-05-05	0.3545	0.3148	0.3729	0.3474	0.0296936	0.1207	0.0397	0.0416	0.0673333	0.0462267		5.26485	4.67525	5.53812	5.15941	0.440994
HS_272	2020-05-05	0.534	0.5045	0.4901	0.509533	0.0223786	0.0461	0.0539	0.046	0.0486667	0.00453248		10.9726	10.3664	10.0705	10.4699	0.459835
HS_273	2020-05-05	0.2963	0.2828	0.2714	0.2835	0.0124648	0.1151	0.1589	0.0905	0.1215	0.0346462		2.43868	2.32757	2.23374	2.33333	0.102591
HS_274	2020-05-05	0.2105	0.1557	0.1751	0.180433	0.0277866	0.087	0.0939	0.1201	0.100333	0.0174626		2.09801	1.55183	1.74518	1.79834	0.276943
HS_275	2020-05-05	0.2141	0.2733	0.1303	0.2059	0.0718518	0.112	0.2227	0.0821	0.138933	0.0740685		1.54103	1.96713	0.93786	1.48201	0.517167
HS_276	2020-05-05	0.3713	0.3567	0.2461	0.3247	0.0684599	0.0744	0.076	0.0676	0.0726667	0.00446019		5.10963	4.90872	3.3867	4.46835	0.942109
HS_277	2020-05-05	0.2724	0.3698	0.1785	0.273567	0.0956553	0.5259	0.0895	0.0779	0.2311	0.25537		1.17871	1.60017	0.772393	1.18376	0.413913
HS_278	2020-05-05	0.1948	0.2278	0.2284	0.217	0.0192281	0.1882	0.1468	0.1517	0.162233	0.0226209		1.20074	1.40415	1.40785	1.33758	0.118521
HS_279	2020-05-05	0.2248	0.1676	0.1941	0.1955	0.0286257	0.0435	0.0418	0.0403	0.0418667	0.00160104		5.36943	4.00318	4.63615	4.66959	0.683735
HS_280	2020-05-05	0.2895	0.2929	0.3364	0.306267	0.0261515	0.1218	0.1099	0.1401	0.123933	0.0152126		2.33593	2.36337	2.71436	2.47122	0.211013
HS_281	2020-05-05	0.0944	0.1339	0.0917	0.106667	0.0236234	0.0642	0.0417	0.0487	0.0515333	0.0115145		1.83182	2.59832	1.77943	2.06986	0.458409
HS_282	2020-05-05	0.11	0.0988	0.099	0.1026	0.00640937	0.0767	0.0638	0.0644	0.0683	0.0072808		1.61054	1.44656	1.44949	1.5022	0.0938414
HS_283	2020-05-05	0.0852	0.0768	0.0736	0.0785333	0.0059911	0.067	0.0698	0.0598	0.0655333	0.00515881		1.3001	1.17192	1.12309	1.19837	0.0914207
HS_284	2020-05-05	0.1279	0.1403	0.0936	0.1206	0.0241907	0.0646	0.0576	0.0635	0.0619	0.00376431		2.06624	2.26656	1.51212	1.9483	0.390803
HS_285	2020-05-05	0.3741	0.0772	0.0726	0.0749	0.172759	0.0723	0.0872	0.0728	0.0774333	0.00846188		4.83125	0.996987	0.937581	0.967284	0.0420063
HS_286	2020-05-05	0.1582	0.1715	0.1744	0.168033	0.00863848	0.1153	0.0957	0.1019	0.1043	0.010018		1.51678	1.6443	1.6721	1.61106	0.0828234
HS_287	2020-05-05	0.3386	0.3248	0.328	0.330467	0.00722311	0.1369	0.1343	0.1263	0.1325	0.00552449		2.55547	2.45132	2.47547	2.49409	0.054514
HS_288	2020-05-05	0.1272	0.1275	0.1057	0.120133	0.0125005	0.0688	0.0678	0.0676	0.0680667	0.00064291		1.86876	1.87316	1.55289	1.76494	0.183651
HS_289	2020-05-05	0.0798	0.0883	0.0881	0.0854	0.00485077	0.0743	0.0713	0.0699	0.0718333	0.00224796		1.1109	1.22923	1.22645	1.18886	0.0675282
HS_290	2020-05-05	0.1441	0.1528	0.1449	0.147267	0.00480867	0.0897	0.0866	0.0806	0.0856333	0.00462637		1.68276	1.78435	1.6921	1.71974	0.0561542
HS_291	2020-05-05	0.0928	0.0898	0.0889	0.0905	0.00204206	0.0805	0.0857	0.077	0.0810667	0.00437759		1.14474	1.10773	1.09663	1.11637	0.0251899
HS_292	2020-05-05	0.1246	0.1321	0.1218	0.126167	0.00532572	0.1227	0.114	0.1074	0.1147	0.00767398		1.08631	1.1517	1.0619	1.09997	0.0464318
HS_293	2020-05-05	0.1392	0.1375	0.1313	0.136	0.00415812	0.1013	0.0973	0.0959	0.0981667	0.00280238		1.418	1.40068	1.33752	1.3854	0.0423578
HS_294	2020-05-05	0.0918	0.1029	0.0963	0.097	0.00558301	0.0663	0.0664	0.0673	0.0666667	0.000550757		1.377	1.5435	1.4445	1.455	0.0837451
HS_295	2020-05-05	0.1991	0.1911	0.1928	0.194333	0.00421466	0.0812	0.0804	0.0736	0.0784	0.00417612		2.53954	2.4375	2.45918	2.47874	0.0537584
HS_296	2020-05-05	0.0899	0.0921	0.0865	0.0895	0.00282135	0.0711	0.0666	0.0605	0.0660667	0.00532009		1.36075	1.39405	1.30928	1.35469	0.0427045
HS_297	2020-05-05	0.1169	0.1039	0.1071	0.1093	0.00677348	0.0729	0.0741	0.067	0.0713333	0.00380044		1.63879	1.45654	1.5014	1.53224	0.0949553
HS_298	2020-05-05	0.0845	0.0813	0.0824	0.0827333	0.00162583	0.0724	0.0632	0.0589	0.0648333	0.00689662		1.30334	1.25398	1.27095	1.27609	0.0250771
HS_299	2020-05-05	0.2215	0.1866	0.1888	0.198967	0.0195454	0.1532	0.1601	0.1292	0.1475	0.0162194		1.50169	1.26508	1.28	1.34893	0.132511
HS_300	2020-05-05	0.1412	0.1257	0.1239	0.130267	0.00951122	0.0759	0.0755	0.0696	0.0736667	0.00352751		1.91674	1.70633	1.6819	1.76833	0.129112
HS_301	2020-05-05	0.1844	0.1923	0.1644	0.180367	0.0143807	0.0802	0.0833	0.0793	0.0809333	0.00209841		2.27842	2.37603	2.0313	2.22858	0.177685
HS_302	2020-05-05	0.1063	0.0949	0.101	0.100733	0.00570468	0.091	0.102	0.0822	0.0917333	0.00992035		1.15879	1.03452	1.10102	1.09811	0.0621876
HS_303	2020-05-05	0.0705	0.0702	0.0669	0.0692	0.0019975	0.0636	0.066	0.061	0.0635333	0.00250067		1.10965	1.10493	1.05299	1.08919	0.0314402
HS_304	2020-05-05	0.0935	0.0831	0.0826	0.0864	0.00615386	0.0832	0.0892	0.0802	0.0842	0.00458258		1.11045	0.986936	0.980998	1.02613	0.0730862
HS_305	2020-05-05	0.1603	0.171	0.1597	0.163667	0.00635793	0.0882	0.0938	0.0865	0.0895	0.00381969		1.79106	1.91061	1.78436	1.82868	0.0710384
HS_306	2020-05-05	0.4712	0.4199	0.409	0.433367	0.0332148	0.0802	0.0817	0.0802	0.0807	0.000866025		5.83891	5.20322	5.06815	5.3701	0.411584
HS_307	2020-05-05	0.0957	0.0948	0.1006	0.0970333	0.00312143	0.0672	0.0665	0.0638	0.0658333	0.00179536		1.45367	1.44	1.5281	1.47392	0.0474141
HS_308	2020-05-05	0.1115	0.1044	0.1053	0.107067	0.00386566	0.0715	0.0695	0.0664	0.0691333	0.0025697		1.61283	1.51013	1.52314	1.5487	0.055916
HS_309	2020-05-05	0.1942	0.1973	0.1843	0.191933	0.00678994	0.1288	0.1403	0.1465	0.138533	0.00898128		1.40183	1.42421	1.33037	1.38547	0.0490131
HS_310	2020-05-05	0.1077	0.1031	0.1016	0.104133	0.00317857	0.068	0.067	0.0667	0.0672333	0.000680686		1.60188	1.53347	1.51116	1.54883	0.0472768
HS_311	2020-05-05	0.0825	0.0811	0.0774	0.0803333	0.00263502	0.0616	0.0616	0.0603	0.0611667	0.000750555		1.34877	1.32589	1.2654	1.31335	0.0430794
HS_312	2020-05-05	0.0866	0.0906	0.0881	0.0884333	0.00202073	0.0614	0.0592	0.0578	0.0594667	0.00181475		1.45628	1.52354	1.4815	1.48711	0.0339808
HS_313	2020-05-05	0.1069	0.0997	0.0977	0.101433	0.00483873	0.0752	0.0753	0.067	0.0725	0.0047634		1.47448	1.37517	1.34759	1.39908	0.0667411
HS_314	2020-05-05	0.0727	0.0699	0.0681	0.0702333	0.00231805	0.0555	0.056	0.0543	0.0552667	0.000873689		1.31544	1.26478	1.23221	1.27081	0.0419429
HS_315	2020-05-05	0.0895	0.0869	0.0897	0.0887	0.00156205	0.059	0.0606	0.0576	0.0590667	0.00150111		1.51524	1.47122	1.51862	1.50169	0.0264455
HS_316	2020-05-05	0.1999	0.2044	0.1794	0.194567	0.013326	0.1099	0.1091	0.1076	0.108867	0.00116762		1.83619	1.87753	1.64789	1.7872	0.122407
HS_317	2020-05-05	0.2105	0.1994	0.1774	0.195767	0.0168465	0.112	0.1227	0.1108	0.115167	0.00655159		1.82779	1.7314	1.54038	1.69986	0.146279
HS_318	2020-05-05	0.2622	0.2427	0.2284	0.244433	0.0169665	0.1472	0.1486	0.1577	0.151167	0.00570117		1.73451	1.60551	1.51092	1.61698	0.112237
HS_319	2020-05-05	0.175	0.156	0.155	0.162	0.0112694	0.1043	0.1031	0.102	0.103133	0.00115036		1.69683	1.51261	1.50291	1.57078	0.10927
HS_320	2020-05-05	0.1273	0.1213	0.1072	0.1186	0.0103184	0.0812	0.078	0.0805	0.0799	0.00168226		1.59324	1.51815	1.34168	1.48436	0.129142
HS_321	2020-05-05	0.1222	0.1184	0.1108	0.117133	0.0058046	0.0901	0.0948	0.098	0.0943	0.00397366		1.29586	1.25557	1.17497	1.24214	0.0615546
HS_322	2020-05-06	0.1339	0.1349	0.1304	0.133067	0.00236291	0.0948	0.0938	0.0919	0.0935	0.00147309		1.43209	1.44278	1.39465	1.42317	0.0252717
HS_323	2020-05-06	0.116	0.1187	0.14	0.1249	0.0131465	0.0959	0.0952	0.09	0.0937	0.00322335		1.23799	1.26681	1.49413	1.33298	0.140304
HS_324	2020-05-06	0.1968	0.1949	0.1847	0.192133	0.00650718	0.0744	0.073	0.0702	0.0725333	0.00213854		2.71324	2.68704	2.54642	2.6489	0.0897129
HS_325	2020-05-06	0.144	0.1363	0.1394	0.1399	0.00387427	0.0958	0.089	0.0904	0.0917333	0.00359073		1.56977	1.48583	1.51962	1.52507	0.0422341
HS_326	2020-05-06	0.1846	0.1689	0.1543	0.169267	0.0151533	0.121	0.1205	0.1168	0.119433	0.0022942		1.54563	1.41418	1.29193	1.41725	0.126877
HS_327	2020-05-06	0.0832	0.0822	0.0799	0.0817667	0.00169214	0.0669	0.0662	0.0702	0.0677667	0.0021362		1.22774	1.21299	1.17905	1.20659	0.0249701
HS_328	2020-05-06	0.1354	0.132	0.1298	0.1324	0.00282135	0.0747	0.0766	0.0756	0.0756333	0.000950438		1.79022	1.74526	1.71617	1.75055	0.037303
HS_329	2020-05-06	0.138	0.136	0.1369	0.136967	0.00100167	0.1172	0.1086	0.1069	0.1109	0.00552178		1.24436	1.22633	1.23445	1.23505	0.00903215
HS_330	2020-05-06	0.0809	0.0801	0.0785	0.0798333	0.00122202	0.0715	0.0704	0.067	0.0696333	0.00234592		1.1618	1.15031	1.12733	1.14648	0.0175494
HS_331	2020-05-06	0.1199	0.1195	0.1111	0.116833	0.00496924	0.0936	0.0907	0.0906	0.0916333	0.00170392		1.30848	1.30411	1.21244	1.27501	0.0542296
HS_332	2020-05-06	0.1853	0.1646	0.1699	0.173267	0.0107528	0.1069	0.1042	0.0915	0.100867	0.00822334		1.83708	1.63186	1.6844	1.71778	0.106604
HS_333	2020-05-06	0.0906	0.0881	0.0917	0.0901333	0.00184481	0.0663	0.0709	0.0676	0.0682667	0.00237136		1.32715	1.29053	1.34326	1.32031	0.0270236
HS_334	2020-05-06	0.1704	0.1665	0.1615	0.166133	0.00446132	0.084	0.0834	0.0851	0.0841667	0.000862168		2.02455	1.97822	1.91881	1.97386	0.0530057
HS_335	2020-05-06	0.107	0.1021	0.0946	0.101233	0.00624526	0.0751	0.0759	0.0719	0.0743	0.0021166		1.44011	1.37416	1.27322	1.36249	0.0840547
HS_336	2020-05-06	0.1467	0.1462	0.1443	0.145733	0.00126623	0.1048	0.0955	0.0958	0.0987	0.00528488		1.48632	1.48126	1.46201	1.47653	0.0128291
HS_337	2020-05-06	0.1763	0.1798	0.1716	0.1759	0.00411461	0.0719	0.0732	0.0727	0.0726	0.000655744		2.42837	2.47658	2.36364	2.42287	0.056675
HS_338	2020-05-06	0.1166	0.1247	0.1211	0.1208	0.00405832	0.0897	0.0868	0.0819	0.0861333	0.0039425		1.35372	1.44776	1.40596	1.40248	0.0471168
HS_339	2020-05-06	0.1181	0.1111	0.1085	0.112567	0.00496521	0.0873	0.0753	0.0751	0.0792333	0.00698665		1.49053	1.40219	1.36937	1.4207	0.0626657
HS_340	2020-05-06	0.158	0.1552	0.1477	0.153633	0.00532572	0.0839	0.0819	0.074	0.0799333	0.00523482		1.97665	1.94162	1.84779	1.92202	0.0666271
HS_341	2020-05-06	2.3704	2.359	2.2966	2.342	0.0397286	0.0723	0.0741	0.072	0.0728	0.00113578		32.5604	32.4038	31.5467	32.1703	0.545722
HS_342	2020-05-06	0.1053	0.096	0.0996	0.1003	0.00468935	0.0714	0.0692	0.0708	0.0704667	0.00113725		1.49432	1.36235	1.41343	1.42337	0.0665471
HS_343	2020-05-06	0.1003	0.0934	0.0882	0.0939667	0.00606987	0.0733	0.0741	0.0728	0.0734	0.000655744		1.36649	1.27248	1.20163	1.2802	0.0826958
HS_344	2020-05-06	0.0764	0.0786	0.0774	0.0774667	0.00110151	0.0837	0.0827	0.0808	0.0824	0.00147309		0.927184	0.953883	0.93932	0.940129	0.0133679
HS_345	2020-05-06	0.0818	0.0766	0.0785	0.0789667	0.00263122	0.0719	0.0674	0.0629	0.0674	0.0045		1.21365	1.1365	1.16469	1.17161	0.0390389
HS_346	2020-05-06	0.1222	0.116	0.1132	0.117133	0.00460579	0.0958	0.0909	0.0913	0.0926667	0.00272091		1.31871	1.2518	1.22158	1.26403	0.0497028
HS_347	2020-05-06	0.1818	0.1875	0.1712	0.180167	0.00827184	0.0864	0.0896	0.0819	0.0859667	0.00386825		2.11477	2.18108	1.99147	2.09577	0.0962215
HS_348	2020-05-06	0.257	0.2525	0.2325	0.247333	0.0130416	0.0904	0.0975	0.0916	0.0931667	0.00380044		2.7585	2.7102	2.49553	2.65474	0.139981
HS_349	2020-05-06	0.2999	0.2856	0.2671	0.2842	0.0164448	0.1167	0.1141	0.1228	0.117867	0.0044658		2.5444	2.42308	2.26612	2.4112	0.13952
HS_350	2020-05-06	0.1251	0.1241	0.1158	0.121667	0.00510523	0.0899	0.1011	0.1023	0.0977667	0.0068391		1.27958	1.26935	1.18445	1.24446	0.0522185
HS_351	2020-05-06	0.2286	0.237	0.2315	0.232367	0.00426654	0.0771	0.0756	0.0645	0.0724	0.00688259		3.15746	3.27348	3.19751	3.20948	0.0589301
HS_352	2020-05-06	0.1163	0.1244	0.1237	0.121467	0.00448813	0.0888	0.0849	0.0769	0.0835333	0.00606658		1.39226	1.48923	1.48085	1.45411	0.0537286
HS_353	2020-05-06	0.1174	0.1216	0.122	0.120333	0.0025482	0.1053	0.1022	0.1027	0.1034	0.00166433		1.1354	1.17602	1.17988	1.16377	0.0246441
HS_354	2020-05-06	0.1724	0.1527	0.1548	0.159967	0.0108187	0.1093	0.1034	0.0997	0.104133	0.00484183		1.65557	1.46639	1.48656	1.53617	0.103892
HS_355	2020-05-06	0.1389	0.1194	0.1227	0.127	0.010437	0.1041	0.0914	0.0895	0.095	0.00793788		1.46211	1.25684	1.29158	1.33684	0.109863
HS_356	2020-05-06	0.1118	0.1034	0.101	0.1054	0.00567098	0.0766	0.0747	0.0733	0.0748667	0.0016563		1.49332	1.38112	1.34907	1.40784	0.0757477
HS_357	2020-05-06	0.0983	0.0969	0.0963	0.0971667	0.00102632	0.0873	0.0772	0.0784	0.0809667	0.00551755		1.21408	1.19679	1.18938	1.20008	0.0126758
HS_358	2020-05-06	0.1379	0.1203	0.1304	0.129533	0.00883195	0.1035	0.0989	0.0957	0.0993667	0.00392088		1.38779	1.21067	1.31231	1.30359	0.0888824
HS_359	2020-05-06	0.0836	0.0848	0.0824	0.0836	0.0012	0.076	0.0692	0.0683	0.0711667	0.00420991		1.17471	1.19157	1.15785	1.17471	0.0168618
HS_360	2020-05-06	0.1897	0.1875	0.1662	0.181133	0.0129793	0.1063	0.1025	0.0948	0.1012	0.00585918		1.87451	1.85277	1.64229	1.78986	0.128254
HS_361	2020-05-06	0.1361	0.136	0.1326	0.1349	0.00199249	0.1032	0.1027	0.1004	0.1021	0.00149332		1.33301	1.33203	1.29873	1.32125	0.019515
HS_362	2020-05-06	0.2458	0.2501	0.2586	0.2515	0.00651383	0.1161	0.1535	0.1154	0.128333	0.0217978		1.91532	1.94883	2.01506	1.95974	0.0507571
HS_363	2020-05-06	0.0719	0.0691	0.0727	0.0712333	0.00189033	0.0586	0.0627	0.0646	0.0619667	0.00306649		1.1603	1.11512	1.17321	1.14954	0.0305055
HS_364	2020-05-06	0.1189	0.1127	0.1124	0.114667	0.00366924	0.0598	0.0602	0.0593	0.0597667	0.000450925		1.9894	1.88567	1.88065	1.91857	0.0613928
HS_365	2020-05-06	0.1322	0.1296	0.131	0.130933	0.00130128	0.075	0.0723	0.0767	0.0746667	0.00221886		1.77054	1.73571	1.75446	1.75357	0.0174279
HS_366	2020-05-06	0.1936	0.1915	0.1954	0.1935	0.00195192	0.0973	0.0913	0.0931	0.0939	0.00307896		2.06177	2.0394	2.08094	2.0607	0.0207872
HS_367	2020-05-06	0.0996	0.1064	0.1097	0.105233	0.00515008	0.0912	0.0844	0.0759	0.0838333	0.00766572		1.18807	1.26918	1.30855	1.25527	0.0614324
HS_368	2020-05-06	0.1392	0.1346	0.1297	0.1345	0.00475079	0.106	0.1067	0.1012	0.104633	0.00299388		1.33036	1.2864	1.23957	1.28544	0.0454042
HS_369	2020-05-06	0.1218	0.1184	0.1138	0.118	0.00401497	0.0827	0.0804	0.0742	0.0791	0.00439659		1.53982	1.49684	1.43869	1.49178	0.0507582
HS_370	2020-05-06	0.0974	0.0965	0.1026	0.0988333	0.00329292	0.068	0.0663	0.0793	0.0712	0.00706612		1.36798	1.35534	1.44101	1.38811	0.0462489
HS_371	2020-05-06	0.1568	0.1561	0.1472	0.153367	0.00535195	0.1076	0.0971	0.0865	0.0970667	0.01055		1.61538	1.60817	1.51648	1.58001	0.0551368
HS_372	2020-05-06	0.0749	0.0723	0.0705	0.0725667	0.00221209	0.0689	0.0689	0.0639	0.0672333	0.00288675		1.11403	1.07536	1.04859	1.07933	0.0329017
HS_373	2020-05-07	0.1635	0.1588	0.1457	0.156	0.00922442	0.1042	0.0977	0.0863	0.0960667	0.00906109		1.70194	1.65302	1.51666	1.62387	0.0960211
HS_374	2020-05-07	0.3094	0.2897	0.2453	0.281467	0.0328336	0.2446	0.2123	0.187	0.214633	0.0288708		1.44153	1.34974	1.14288	1.31138	0.152975
HS_375	2020-05-07	0.1753	0.1683	0.1576	0.167067	0.00891422	0.0716	0.068	0.0664	0.0686667	0.00266333		2.55291	2.45097	2.29515	2.43301	0.129819
HS_376	2020-05-07	0.1548	0.1544	0.1435	0.1509	0.00641171	0.1075	0.1069	0.1006	0.105	0.0038223		1.47429	1.47048	1.36667	1.43714	0.0610639
HS_377	2020-05-07	0.1068	0.106	0.1009	0.104567	0.00320052	0.0825	0.0826	0.0806	0.0819	0.00112694		1.30403	1.29426	1.23199	1.27676	0.0390784
HS_378	2020-05-07	0.1093	0.1054	0.0983	0.104333	0.00557704	0.0719	0.0764	0.0701	0.0728	0.003245		1.50137	1.4478	1.35027	1.43315	0.0766076
HS_379	2020-05-07	0.162	0.148	0.139	0.149667	0.0115902	0.1153	0.1126	0.1086	0.112167	0.00337095		1.44428	1.31947	1.23923	1.33432	0.10333
HS_380	2020-05-07	0.3809	0.3956	0.3366	0.371033	0.0307126	0.1284	0.1287	0.114	0.1237	0.00840179		3.07922	3.19806	2.7211	2.99946	0.248283
HS_381	2020-05-07	0.1636	0.1655	0.1402	0.156433	0.0140905	0.1356	0.143	0.1169	0.131833	0.0134515		1.24096	1.25537	1.06346	1.1866	0.106881
HS_382	2020-05-07	0.2465	0.2629	0.2321	0.247167	0.0154108	0.1655	0.1656	0.1525	0.1612	0.00753459		1.52916	1.63089	1.43983	1.53329	0.0956006
HS_383	2020-05-07	0.1883	0.1849	0.1722	0.1818	0.00848587	0.1219	0.1179	0.1089	0.116233	0.00665833		1.62002	1.59077	1.4815	1.5641	0.0730072
HS_384	2020-05-07	0.0991	0.0935	0.092	0.0948667	0.0037421	0.0918	0.0793	0.0984	0.0898333	0.00970069		1.10315	1.04082	1.02412	1.05603	0.0416561
HS_385	2020-05-07	0.1265	0.1187	0.1164	0.120533	0.00529371	0.0989	0.0871	0.0845	0.0901667	0.0076742		1.40296	1.31645	1.29094	1.33678	0.0587102
HS_386	2020-05-07	0.1197	0.1107	0.1067	0.112367	0.00665833	0.0841	0.0776	0.0798	0.0805	0.00330606		1.48696	1.37516	1.32547	1.39586	0.0827122
HS_387	2020-05-07	0.0984	0.0955	0.0957	0.0965333	0.00161967	0.0697	0.0698	0.0683	0.0692667	0.00083865		1.4206	1.37873	1.38162	1.39365	0.0233831
HS_388	2020-05-07	0.0789	0.0721	0.0739	0.0749667	0.00352326	0.0581	0.0604	0.0605	0.0596667	0.00135769		1.32235	1.20838	1.23855	1.25642	0.059049
HS_389	2020-05-07	0.1497	0.1513	0.1406	0.1472	0.00577148	0.1041	0.1021	0.0945	0.100233	0.00506491		1.49352	1.50948	1.40273	1.46857	0.0575805
HS_390	2020-05-07	0.1342	0.1416	0.1346	0.1368	0.00416173	0.1005	0.0988	0.0881	0.0958	0.00672235		1.40084	1.47808	1.40501	1.42797	0.0434419
HS_391	2020-05-07	0.2001	0.2061	0.2331	0.2131	0.0175784	0.1688	0.178	0.1541	0.166967	0.012055		1.19844	1.23438	1.39609	1.2763	0.105281
HS_392	2020-05-11	0.1577	0.1059	0.0989	0.120833	0.0321187	0.0955	0.0818	0.083	0.0867667	0.00758705		1.81752	1.22051	1.13984	1.39262	0.370174
HS_393	2020-05-11	0.2206	0.2227	0.2067	0.216667	0.00869502	0.1705	0.1749	0.1653	0.170233	0.00480555		1.29587	1.3082	1.21422	1.27276	0.0510771
HS_394	2020-05-11	0.3294	0.3309	0.3061	0.322133	0.0139055	0.2632	0.2638	0.2512	0.2594	0.00710774		1.26985	1.27564	1.18003	1.24184	0.0536065
HS_395	2020-05-11	0.2421	0.2338	0.2386	0.238167	0.00416693	0.1849	0.183	0.1765	0.181467	0.00440492		1.33413	1.28839	1.31484	1.31245	0.0229625
HS_396	2020-05-11	0.1586	0.1543	0.1368	0.1499	0.0115469	0.096	0.0932	0.0919	0.0937	0.00209523		1.69264	1.64674	1.45998	1.59979	0.123232
HS_397	2020-05-11	0.3922	0.4173	0.3775	0.395667	0.0201252	0.2476	0.2606	0.2552	0.254467	0.00653095		1.54126	1.6399	1.48349	1.55489	0.0790877
HS_398	2020-05-11	0.2378	0.2536	0.235	0.242133	0.0100286	0.2297	0.2304	0.2172	0.225767	0.0074272		1.0533	1.12328	1.0409	1.07249	0.0444203
HS_399	2020-05-11	0.1423	0.1444	0.141	0.142567	0.00171561	0.0968	0.0965	0.0945	0.0959333	0.00125033		1.48332	1.50521	1.46977	1.4861	0.0178834
HS_400	2020-05-11	0.1352	0.1219	0.1296	0.1289	0.00667757	0.0997	0.0921	0.1012	0.0976667	0.00487887		1.3843	1.24812	1.32696	1.3198	0.0683711
HS_401	2020-05-11	0.1115	0.0946	0.091	0.0990333	0.0109455	0.0774	0.0815	0.0785	0.0791333	0.00212211		1.40901	1.19545	1.14996	1.25147	0.138317
HS_402	2020-05-11	0.1821	0.1392	0.1471	0.156133	0.0228321	0.133	0.1358	0.1289	0.132567	0.00347035		1.37365	1.05004	1.10963	1.17777	0.172231
HS_403	2020-05-13	0.2155	0.1879	0.1928	0.198733	0.0147256	0.1678	0.1637	0.1683	0.1666	0.00252389		1.29352	1.12785	1.15726	1.19288	0.088389
HS_404	2020-05-13	0.1053	0.1031	0.1001	0.102833	0.00261024	0.0819	0.078	0.0892	0.0830333	0.00568536		1.26817	1.24167	1.20554	1.23846	0.031436
HS_405	2020-05-13	0.2482	0.2468	0.2489	0.247967	0.00106927	0.1781	0.1732	0.1668	0.1727	0.00566657		1.43717	1.42907	1.44123	1.43582	0.00619147
HS_406	2020-05-13	0.1666	0.1668	0.1661	0.1665	0.000360555	0.1455	0.1388	0.1378	0.1407	0.00418688		1.18408	1.1855	1.18053	1.18337	0.00256258
HS_407	2020-05-13	0.1728	0.1528	0.1275	0.151033	0.0227016	0.0983	0.0903	0.0903	0.0929667	0.0046188		1.85873	1.6436	1.37146	1.6246	0.244191
HS_408	2020-05-13	0.2092	0.1943	0.1838	0.195767	0.0127634	0.1259	0.1337	0.1253	0.1283	0.00468615		1.63055	1.51442	1.43258	1.52585	0.0994806
HS_409	2020-05-13	0.7814	0.7341	0.6887	0.734733	0.0463532	0.1014	0.1002	0.0924	0.098	0.00488672		7.97347	7.49082	7.02755	7.49728	0.472992
HS_410	2020-05-13	0.199	0.1949	0.1908	0.1949	0.0041	0.1433	0.1371	0.1321	0.1375	0.0056107		1.44727	1.41745	1.38764	1.41745	0.0298182
HS_411	2020-05-13	0.1183	0.1183	0.1139	0.116833	0.00254034	0.1141	0.1181	0.1129	0.115033	0.00272274		1.0284	1.0284	0.990148	1.01565	0.0220835
HS_412	2020-05-13	0.1309	0.1312	0.1278	0.129967	0.00188237	0.1132	0.1108	0.1086	0.110867	0.00230072		1.1807	1.1834	1.15274	1.17228	0.0169787
HS_413	2020-05-14	0.3362	0.3033	0.3124	0.3173	0.0169885	0.2653	0.2765	0.2654	0.269067	0.00643765		1.2495	1.12723	1.16105	1.17926	0.0631387
HS_414	2020-05-14	0.2655	0.2698	0.2633	0.2662	0.00330606	0.2049	0.2021	0.1951	0.2007	0.00504777		1.32287	1.34429	1.31191	1.32636	0.0164726
HS_415	2020-05-14	0.1285	0.1247	0.1186	0.123933	0.00499433	0.0895	0.0858	0.083	0.0861	0.00326037		1.49245	1.44832	1.37747	1.43941	0.0580062
HS_416	2020-05-14	0.226	0.2361	0.1937	0.2186	0.0221475	0.1797	0.1742	0.1614	0.171767	0.00938953		1.31574	1.37454	1.12769	1.27266	0.128939
HS_417	2020-05-14	0.2604	0.2551	0.2567	0.2574	0.00271846	0.2077	0.2087	0.1659	0.1941	0.024427		1.34158	1.31427	1.32251	1.32612	0.0140054
HS_418	2020-05-14	0.1234	0.1162	0.1365	0.125367	0.0102919	0.0809	0.0778	0.0719	0.0768667	0.00457202		1.60538	1.51171	1.7758	1.63096	0.133893
HS_419	2020-05-14	0.0586	0.0554	0.0554	0.0564667	0.00184752	0.2244	0.2004	0.1785	0.2011	0.022958		0.291397	0.275485	0.275485	0.280789	0.00918708
HS_420	2020-05-14	0.2596	0.2602	0.2586	0.259467	0.00080829	0.2294	0.2218	0.2127	0.2213	0.00836122		1.17307	1.17578	1.16855	1.17247	0.00365246
HS_421	2020-05-14	0.2147	0.1986	0.203	0.205433	0.00832126	0.1058	0.1051	0.0912	0.1007	0.00823468		2.13208	1.97219	2.01589	2.04005	0.0826341
HS_422	2020-05-14	0.2082	0.1999	0.2017	0.203267	0.00436616	0.1932	0.2009	0.1956	0.196567	0.00393997		1.05918	1.01696	1.02611	1.03409	0.0222121
HS_423	2020-05-18	0.1792	0.1581	0.1601	0.1658	0.0116477	0.1711	0.163	0.169	0.1677	0.00420357		1.06857	0.942755	0.954681	0.98867	0.0694559
HS_424	2020-05-18	0.2122	0.2016	0.215	0.2096	0.00706824	0.0557	0.0574	0.0554	0.0561667	0.00107858		3.77804	3.58932	3.82789	3.73175	0.125844
HS_425	2020-05-18	0.5205	0.526	0.5151	0.520533	0.00545008	0.2556	0.2656	0.2463	0.255833	0.00965212		2.03453	2.05603	2.01342	2.03466	0.0213032
HS_426	2020-05-18	0.5153	0.5108	0.5024	0.5095	0.00654752	0.2382	0.2344	0.2461	0.239567	0.00596853		2.15097	2.13218	2.09712	2.12676	0.0273307
HS_427	2020-05-18	0.1791	0.1864	0.1952	0.1869	0.00806164	0.0592	0.0598	0.0569	0.0586333	0.0015308		3.05458	3.17908	3.32916	3.18761	0.137492
HS_428	2020-05-18	0.1748	0.1829	0.181	0.179567	0.00423596	0.1615	0.166	0.1701	0.165867	0.00430155		1.05386	1.10269	1.09124	1.0826	0.0255383
HS_429	2020-05-18	0.2853	0.2831	0.2835	0.283967	0.00117189	0.055	0.0572	0.0573	0.0565	0.0013		5.04956	5.01062	5.0177	5.02596	0.0207415
HS_430	2020-05-18	0.2331	0.242	0.2336	0.236233	0.00500033	0.2311	0.1919	0.1882	0.203733	0.0237723		1.14414	1.18783	1.1466	1.15952	0.0245435
HS_431	2020-05-18	0.1603	0.1629	0.1555	0.159567	0.00375411	0.14	0.1726	0.1509	0.1545	0.0165955		1.03754	1.05437	1.00647	1.03279	0.0242984
HS_432	2020-05-18	0.1317	0.1283	0.1306	0.1302	0.00173494	0.1351	0.1302	0.1152	0.126833	0.0103684		1.03837	1.01156	1.0297	1.02654	0.0136789
HS_433	2020-05-20	0.3213	0.3218	0.3291	0.324067	0.00436616	0.1133	0.1234	0.1154	0.117367	0.00532948		2.73757	2.74183	2.80403	2.76115	0.037201
HS_434	2020-05-20	0.6431	0.5932	0.6121	0.616133	0.0251933	0.4012	0.425	0.4103	0.412167	0.0120093		1.56029	1.43922	1.48508	1.49486	0.0611241
HS_435	2020-05-20	0.2759	0.2758	0.2773	0.276333	0.00083865	0.2043	0.1917	0.2002	0.198733	0.00642677		1.38829	1.38779	1.39534	1.39047	0.00421998
HS_436	2020-05-20	0.2798	0.2778	0.2693	0.275633	0.00557524	0.2522	0.25	0.2512	0.251133	0.00110151		1.11415	1.10619	1.07234	1.09756	0.0222003
HS_437	2020-05-20	0.1009	0.1034	0.0991	0.101133	0.00215948	0.1003	0.1211	0.1056	0.109	0.0108088		0.925688	0.948624	0.909174	0.927829	0.0198117
HS_438	2020-05-20	0.2675	0.273	0.2828	0.274433	0.00775005	0.3062	0.3023	0.2862	0.298233	0.010602		0.896949	0.915391	0.948251	0.920197	0.0259865
HS_439	2020-05-20	0.1257	0.134	0.133	0.1309	0.004531	0.1255	0.1358	0.1414	0.134233	0.00806494		0.936429	0.998262	0.990812	0.975168	0.0337547
HS_440	2020-05-20	0.1736	0.1681	0.171	0.1709	0.00275136	0.175	0.1694	0.1936	0.179333	0.0126686		0.96803	0.937361	0.953532	0.952974	0.0153422
HS_441	2020-05-20	0.185	0.1821	0.1972	0.1881	0.00801311	0.1895	0.1803	0.1824	0.184067	0.00482113		1.00507	0.989315	1.07135	1.02191	0.0435338
HS_442	2020-05-20	0.2103	0.1957	0.1949	0.2003	0.00866949	0.1706	0.1577	0.1599	0.162733	0.00690097		1.2923	1.20258	1.19766	1.23085	0.0532742
HS_443	2020-05-25	0.7159	0.6895	0.7469	0.717433	0.0287307	0.1694	0.1567	0.1514	0.159167	0.00925005		4.4978	4.33194	4.69257	4.50743	0.180507
HS_444	2020-05-25	0.1562	0.1436	0.1498	0.149867	0.00630026	0.0647	0.0757	0.081	0.0738	0.00831445		2.11653	1.9458	2.02981	2.03071	0.0853694
HS_445	2020-05-25	0.3906	0.3854	0.4104	0.395467	0.0131914	0.3004	0.2886	0.2775	0.288833	0.0114518		1.35234	1.33433	1.42089	1.36919	0.0456714
HS_446	2020-05-25	0.4194	0.4462	0.4577	0.4411	0.0196527	0.398	0.354	0.3674	0.373133	0.0225533		1.12399	1.19582	1.22664	1.18215	0.0526695
HS_447	2020-05-25	0.1299	0.1478	0.138	0.138567	0.00896344	0.1205	0.136	0.1325	0.129667	0.00812917		1.0018	1.13985	1.06427	1.06864	0.0691268
HS_448	2020-05-25	0.6587	0.6802	0.6997	0.679533	0.0205081	0.4418	0.425	0.4174	0.428067	0.0124857		1.53878	1.589	1.63456	1.58745	0.0479087
HS_449	2020-05-25	0.2173	0.2352	0.2242	0.225567	0.00902792	0.1298	0.1336	0.15	0.1378	0.010735		1.57692	1.70682	1.627	1.63691	0.0655147
HS_450	2020-05-25	0.2626	0.2795	0.3234	0.2885	0.0313833	0.2434	0.2429	0.2284	0.238233	0.00851959		1.10228	1.17322	1.35749	1.211	0.131733
HS_451	2020-05-26	1.0316	1.0085	1.057	1.03237	0.0242591	0.3865	0.4004	0.3873	0.3914	0.00780449		2.63567	2.57665	2.70056	2.63763	0.0619803
HS_452	2020-05-26	0.232	0.2236	0.2258	0.227133	0.00435584	0.2523	0.2817	0.2491	0.261033	0.0179692		0.888775	0.856596	0.865024	0.870132	0.0166869
HS_453	2020-05-26	0.6125	0.578	0.6149	0.6018	0.0206463	0.6816	0.6568	0.6593	0.6659	0.0136539		0.919808	0.867998	0.923412	0.903739	0.0310051
HS_454	2020-05-26	0.2329	0.2208	0.2447	0.2328	0.0119503	0.2709	0.2806	0.2602	0.270567	0.0102041		0.860786	0.816065	0.904398	0.860416	0.0441677
HS_455	2020-05-26	0.1789	0.1796	0.1749	0.1778	0.00253574	0.1534	0.1733	0.1456	0.157433	0.0142837		1.13635	1.1408	1.11095	1.12937	0.0161068
HS_456	2020-05-26	0.1331	0.1444	0.1447	0.140733	0.00661236	0.0978	0.0778	0.0884	0.088	0.010006		1.5125	1.64091	1.64432	1.59924	0.0751405
HS_457	2020-05-26	0.2372	0.224	0.2539	0.238367	0.0149841	0.2479	0.2632	0.2552	0.255433	0.00765267		0.928618	0.876941	0.993997	0.933185	0.0586615
HS_458	2020-05-26	0.5077	0.5105	0.536	0.518067	0.0155937	0.4611	0.4399	0.4607	0.4539	0.012126		1.11853	1.1247	1.18088	1.14137	0.0343549
HS_459	2020-05-26	0.1512	0.1531	0.1668	0.157033	0.00851136	0.1496	0.1356	0.1387	0.1413	0.00735323		1.07006	1.08351	1.18047	1.11135	0.0602361
HS_460	2020-05-26	0.3278	0.3334	0.3251	0.328767	0.0042336	0.3306	0.3088	0.3124	0.317267	0.0116865		1.0332	1.05085	1.02469	1.03625	0.013344
HS_461	2020-05-27	0.2126	0.2107	0.2352	0.2195	0.0136297	0.2009	0.2202	0.2132	0.211433	0.00977053		1.00552	0.996532	1.11241	1.03815	0.0644636
HS_462	2020-05-27	0.1023	0.0955	0.0994	0.0990667	0.00341223	0.117	0.1159	0.0988	0.110567	0.0102051		0.925234	0.863732	0.899005	0.89599	0.0308613
HS_463	2020-05-27	0.1198	0.1251	0.1248	0.123233	0.00297714	0.1357	0.1505	0.1304	0.138867	0.0104175		0.862698	0.900864	0.898704	0.887422	0.0214388
HS_464	2020-05-27	0.3377	0.36	0.3567	0.351467	0.0120359	0.2761	0.262	0.2551	0.2644	0.0107037		1.27723	1.36157	1.34909	1.3293	0.0455216
HS_465	2020-05-27	0.2876	0.2849	0.2911	0.287867	0.00310859	0.1577	0.1651	0.1532	0.158667	0.0060086		1.81261	1.79559	1.83466	1.81429	0.019592
HS_466	2020-05-27	0.1482	0.1356	0.1434	0.1424	0.00635925	0.1398	0.1472	0.1363	0.1411	0.00556507		1.05032	0.961021	1.0163	1.00921	0.0450691
HS_467	2020-05-27	0.2023	0.1993	0.1932	0.198267	0.00463717	0.1496	0.1718	0.1645	0.161967	0.0113147		1.24902	1.2305	1.19284	1.22412	0.0286304
HS_468	2020-05-27	0.1515	0.1501	0.1461	0.149233	0.00280238	0.1224	0.1342	0.1323	0.129633	0.00633588		1.16868	1.15788	1.12702	1.1512	0.0216177
HS_469	2020-05-27	0.09	0.0977	0.1048	0.0975	0.00740203	0.0865	0.0831	0.0959	0.0885	0.00663023		1.01695	1.10395	1.18418	1.10169	0.0836387
HS_470	2020-05-27	0.3289	0.3326	0.3523	0.337933	0.0125787	0.3815	0.3679	0.3889	0.379433	0.0106514		0.866819	0.87657	0.92849	0.890626	0.0331512
HS_471	2020-05-28	0.1846	0.1858	0.1926	0.187667	0.00431432	0.1577	0.1594	0.1496	0.155567	0.00523673		1.18663	1.19434	1.23805	1.20634	0.0277329
HS_472	2020-05-28	0.3184	0.3304	0.3428	0.330533	0.0122005	0.354	0.348	0.3783	0.3601	0.0160446		0.884199	0.917523	0.951958	0.917893	0.033881
HS_473	2020-05-28	0.2013	0.2185	0.2163	0.212033	0.0093602	0.246	0.2105	0.242	0.232833	0.0194444		0.864567	0.93844	0.928991	0.910666	0.0402013
HS_474	2020-05-28	0.1582	0.1645	0.1818	0.168167	0.0122198	0.1893	0.1915	0.1822	0.187667	0.00486038		0.842984	0.876554	0.968739	0.896092	0.0651143
HS_475	2020-05-28	0.1798	0.1486	0.1679	0.165433	0.0157456	0.1527	0.1732	0.1683	0.164733	0.0107053		1.09146	0.902064	1.01922	1.00425	0.0955822
HS_476	2020-05-28	0.1714	0.1714	0.1791	0.173967	0.0044456	0.1497	0.1742	0.1573	0.1604	0.0125407		1.06858	1.06858	1.11658	1.08458	0.0277157
HS_477	2020-05-28	0.2239	0.2465	0.252	0.2408	0.0148919	0.2455	0.2261	0.2243	0.231967	0.0117547		0.965225	1.06265	1.08636	1.03808	0.0641986
HS_478	2020-05-28	0.1258	0.1334	0.1209	0.1267	0.00629841	0.0858	0.0891	0.1109	0.0952667	0.013639		1.3205	1.40028	1.26907	1.32995	0.0661135
HS_479	2020-05-28	0.1652	0.1746	0.1859	0.175233	0.0103645	0.1372	0.1427	0.1514	0.143767	0.00715984		1.14908	1.21447	1.29307	1.21887	0.0720927
HS_480	2020-05-28	0.128	0.1307	0.1361	0.1316	0.00412432	0.1152	0.1132	0.1103	0.1129	0.00246374		1.13375	1.15766	1.20549	1.16563	0.0365307
HS_481	2020-06-01	0.2194	0.2169	0.2189	0.2184	0.00132288	0.2051	0.2053	0.2039	0.204767	0.000757188		1.07146	1.05925	1.06902	1.06658	0.00646041
HS_482	2020-06-01	0.6234	0.7409	0.7506	0.704967	0.0708051	0.6818	0.671	0.6598	0.670867	0.0110006		0.929246	1.10439	1.11885	1.05083	0.105543
HS_483	2020-06-01	0.2483	0.2459	0.1973	0.2305	0.0287771	0.2667	0.2014	0.2832	0.250433	0.0432581		0.991481	0.981898	0.787834	0.920405	0.114909
HS_484	2020-06-01	0.124	0.1155	0.1143	0.117933	0.00528804	0.1076	0.1043	0.1023	0.104733	0.00267644		1.18396	1.1028	1.09134	1.12603	0.0504905
HS_485	2020-06-01	0.1948	0.1974	0.2031	0.198433	0.00424539	0.2385	0.2247	0.2353	0.232833	0.00722311		0.83665	0.847817	0.872298	0.852255	0.0182336
HS_486	2020-06-01	0.2045	0.2016	0.2065	0.2042	0.00246374	0.177	0.1804	0.1829	0.1801	0.00296142		1.13548	1.11938	1.14659	1.13381	0.0136798
HS_487	2020-06-01	0.3092	0.2987	0.2947	0.300867	0.00748888	0.2663	0.2793	0.2499	0.265167	0.0147327		1.16606	1.12646	1.11138	1.13463	0.0282422
HS_488	2020-06-01	0.1799	0.1886	0.1863	0.184933	0.00450814	0.1802	0.1653	0.1583	0.167933	0.011185		1.07126	1.12306	1.10937	1.10123	0.0268448
HS_489	2020-06-01	0.1601	0.1821	0.1772	0.173133	0.01155	0.1303	0.129	0.1323	0.130533	0.00166233		1.22651	1.39505	1.35751	1.32635	0.0884834
HS_490	2020-06-01	0.2609	0.2599	0.2596	0.260133	0.000680686	0.1661	0.1806	0.2042	0.183633	0.0192303		1.42077	1.41532	1.41369	1.41659	0.00370677
HS_491	2020-06-03	0.1858	0.1983	0.1768	0.186967	0.0107974	0.1538	0.1655	0.1592	0.1595	0.00585577		1.16489	1.24326	1.10846	1.1722	0.0676951
HS_492	2020-06-03	0.1632	0.1546	0.145	0.154267	0.00910458	0.1065	0.103	0.1005	0.103333	0.00301386		1.57935	1.49613	1.40323	1.4929	0.0881088
HS_493	2020-06-03	0.1296	0.1099	0.0933	0.110933	0.018172	0.085	0.0865	0.0822	0.0845667	0.00218251		1.53252	1.29957	1.10327	1.31179	0.214884
HS_494	2020-06-03	0.2186	0.1975	0.185	0.200367	0.0169824	0.1298	0.1153	0.1112	0.118767	0.00977258		1.84058	1.66292	1.55768	1.68706	0.14299
HS_495	2020-06-03	0.1569	0.1568	0.145	0.1529	0.00684178	0.0778	0.0795	0.073	0.0767667	0.00337095		2.04386	2.04255	1.88884	1.99175	0.0891244
HS_496	2020-06-03	0.1794	0.1724	0.1624	0.1714	0.008544	0.119	0.1212	0.1111	0.1171	0.00531131		1.53202	1.47225	1.38685	1.46371	0.0729633
HS_497	2020-06-03	0.1103	0.105	0.0992	0.104833	0.00555188	0.0776	0.0793	0.0709	0.0759333	0.0044411		1.45259	1.38279	1.30641	1.3806	0.0731151
HS_498	2020-06-03	0.1194	0.1193	0.1213	0.12	0.00112694	0.0999	0.0943	0.0986	0.0976	0.00293087		1.22336	1.22234	1.24283	1.22951	0.0115465
HS_499	2020-06-03	0.1334	0.1374	0.1325	0.134433	0.00260832	0.115	0.1149	0.1105	0.113467	0.0025697		1.17568	1.21093	1.16774	1.18478	0.0229875
HS_500	2020-06-03	0.1094	0.1168	0.1128	0.113	0.00370405	0.0955	0.0969	0.0983	0.0969	0.0014		1.129	1.20537	1.16409	1.16615	0.0382255

## Sheet: Figure 2c
	Spike RBD						Nucleocapsid
	ID	Blood collection	AVE	Call positive	MERGE (0 Negative, 1 Positive)	% positive	ID	Blood collection	AVE	Call positive	MERGE (0 Negative, 1 Positive)	% positive	RBD+ N-Protein+	RBD+ N-Protein-	RBD- N-Protein+	RBD+	N+
	SARS-CoV-2_1	4	26.5433	Positive	1	76.1905	SARS-CoV-2_1	4	41.5905	Positive	1	85.7143	1	0	0	1	1
	SARS-CoV-2_3	1	3.99508	Positive	1		SARS-CoV-2_3	1	16.0871	Positive	1		1	0	0	1	1
	SARS-CoV-2_4	6	4.36578	Positive	1		SARS-CoV-2_4	6	13.929	Positive	1		1	0	0	1	1
	SARS-CoV-2_5	3	28.5078	Positive	1		SARS-CoV-2_5	3	37.7636	Positive	1		1	0	0	1	1
	SARS-CoV-2_6	6	22.4909	Positive	1		SARS-CoV-2_6	6	13.9437	Positive	1		1	0	0	1	1
	SARS-CoV-2_8	6	25.698	Positive	1		SARS-CoV-2_8	6	29.4893	Positive	1		1	0	0	1	1
	SARS-CoV-2_12	1	1.46864	Positive	1		SARS-CoV-2_12	1	8.70854	Positive	1		1	0	0	1	1
	SARS-CoV-2_13	2	13.1312	Positive	1		SARS-CoV-2_13	2	23.7726	Positive	1		1	0	0	1	1
	SARS-CoV-2_15	8	19.099	Positive	1		SARS-CoV-2_15	8	6.27653	Positive	1		1	0	0	1	1
	SARS-CoV-2_16	8	26.8515	Positive	1		SARS-CoV-2_16	8	37.5997	Positive	1		1	0	0	1	1
	SARS-CoV-2_17	6	29.1298	Positive	1		SARS-CoV-2_17	6	33.7597	Positive	1		1	0	0	1	1
	SARS-CoV-2_18	1	14.7298	Positive	1	LTP	SARS-CoV-2_18	1	34.7325	Positive	1		1	0	0	1	1
	SARS-CoV-2_19	1	1.97396	Positive	1	LTP	SARS-CoV-2_19	1	15.213	Positive	1		1	0	0	1	1
	SARS-CoV-2_20	1	1.00833	Not positive	0		SARS-CoV-2_20	1	30.8115	Positive	1		0	0	1	0	1
	SARS-CoV-2_23	6	1.1769	Not positive	0		SARS-CoV-2_23	6	2.32705	Not positive	0		0	0	0	0	0
	SARS-CoV-2_25	6	9.86916	Positive	1		SARS-CoV-2_25	6	5.03735	Positive	1		1	0	0	1	1			RBD+ N-Protein+	RBD+ N-Protein-	RBD- N-Protein+
	SARS-CoV-2_26	5	1.31501	Not positive	0		SARS-CoV-2_26	5	3.14652	Not positive	0		0	0	0	0	0		COUNT total	21	21	21
	SARS-CoV-2_27	3	2.54	Positive	1		SARS-CoV-2_27	3	8.41113	Positive	1		1	0	0	1	1		COUNT POS	16	0	2
	SARS-CoV-2_28	6	1.27097	Not positive	0		SARS-CoV-2_28	6	1.11757	Not positive	0		0	0	0	0	0		COUNT NEG	5	21	19
	SARS-CoV-2_30	6	0.909682	Not positive	0		SARS-CoV-2_30	6	9.81693	Positive	1		0	0	1	0	1
	SARS-CoV-2_31	2	5.21126	Positive	1		SARS-CoV-2_31	2	23.9374	Positive	1		1	0	0	1	1			RBD+ N-Protein+	RBD+ N-Protein-	RBD- N-Protein+	RBD- N-Protein-
																			Percent positive	76.1905	0	9.52381	14.2857
	ID	Blood collection	AVE	Call positive	MERGE (0 Negative, 1 Positive)	CUTOFF	ID	Blood collection	AVE	Call positive	MERGE (0 Negative, 1 Positive)	CUTOFF
	HS_005	2017	1.01606	Not positive	0	0.833498						1.50254
	HS_015	2017	1.03745	Not positive	0	0.118784	HS_015	2017	1.20563	Not positive	0	0.52915	0	0	0	0	0
	HS_016	2017	0.952032	Not positive	0	1.42742	HS_016	2017	1.63428	Not positive	0	4.14829	0	0	0	0	0
	HS_021	2017	0.920598	Not positive	0		HS_021	2017	1.61496	Not positive	0		0	0	0	0	0
	HS_025	2017	0.922067	Not positive	0	2017-2019 % positive	HS_025	2017	1.18422	Not positive	0	2017-2019 % positive	0	0	0	0	0
	HS_029	2017	0.961392	Not positive	0	0	HS_029	2017	1.31704	Not positive	0	0.970874	0	0	0	0	0
	HS_030	2017	1.08107	Not positive	0		HS_030	2017	1.31073	Not positive	0		0	0	0	0	0
	HS_041	2018	0.922208	Not positive	0	2020 % positive	HS_041	2018	1.41793	Not positive	0	2020 % positive	0	0	0	0	0
	HS_042	2018	0.639047	Not positive	0	1.62338	HS_042	2018	1.28405	Not positive	0	3.57143	0	0	0	0	0
	HS_043	2018	0.864887	Not positive	0		HS_043	2018	1.11229	Not positive	0		0	0	0	0	0
	HS_050	2018	0.588477	Not positive	0		HS_050	2018	1.11457	Not positive	0		0	0	0	0	0
	HS_051	2018	0.966944	Not positive	0		HS_051	2018	1.29492	Not positive	0		0	0	0	0	0
	HS_054	2018	0.854233	Not positive	0		HS_054	2018	1.44168	Not positive	0		0	0	0	0	0
	HS_057	2018	0.565229	Not positive	0		HS_057	2018	1.12499	Not positive	0		0	0	0	0	0
	HS_058	2018	0.864212	Not positive	0		HS_058	2018	1.49174	Not positive	0		0	0	0	0	0
	HS_059	2018	0.697453	Not positive	0		HS_059	2018	1.46821	Not positive	0		0	0	0	0	0
	HS_060	2018	0.755662	Not positive	0		HS_060	2018	1.1918	Not positive	0		0	0	0	0	0
	HS_061	2018	0.744211	Not positive	0		HS_061	2018	1.40687	Not positive	0		0	0	0	0	0
	HS_062	2018	0.693221	Not positive	0		HS_062	2018	1.40686	Not positive	0		0	0	0	0	0
	HS_063	2018	0.787253	Not positive	0		HS_063	2018	1.2849	Not positive	0		0	0	0	0	0
	HS_064	2018	0.806312	Not positive	0		HS_064	2018	1.18148	Not positive	0		0	0	0	0	0
	HS_065	2018	0.844005	Not positive	0		HS_065	2018	1.12423	Not positive	0		0	0	0	0	0
	HS_066	2018	0.818433	Not positive	0		HS_066	2018	1.1387	Not positive	0		0	0	0	0	0
	HS_067	2018	0.886404	Not positive	0		HS_067	2018	1.28673	Not positive	0		0	0	0	0	0
	HS_068	2018	0.940008	Not positive	0		HS_068	2018	1.01744	Not positive	0		0	0	0	0	0
	HS_069	2018	0.870326	Not positive	0		HS_069	2018	1.05854	Not positive	0		0	0	0	0	0
	HS_070	2018	0.987211	Not positive	0		HS_070	2018	1.19757	Not positive	0		0	0	0	0	0
	HS_073	2019	0.693156	Not positive	0		HS_073	2019	1.5258	Not positive	0		0	0	0	0	0
	HS_074	2019	0.651128	Not positive	0		HS_074	2019	1.75306	Not positive	0		0	0	0	0	0
	HS_075	2019	0.846817	Not positive	0		HS_075	2019	1.43616	Not positive	0		0	0	0	0	0
	HS_076	2019	0.847436	Not positive	0		HS_076	2019	1.74112	Not positive	0		0	0	0	0	0
	HS_077	2019	0.775152	Not positive	0		HS_077	2019	2.96144	Not positive	0		0	0	0	0	0
	HS_078	2019	0.753721	Not positive	0		HS_078	2019	1.82884	Not positive	0		0	0	0	0	0
	HS_080	2019	0.759534	Not positive	0		HS_080	2019	2.44926	Not positive	0		0	0	0	0	0
	HS_081	2019	0.858511	Not positive	0		HS_081	2019	1.55057	Not positive	0		0	0	0	0	0
	HS_083	2019	0.670835	Not positive	0		HS_083	2019	1.64162	Not positive	0		0	0	0	0	0
	HS_085	2019	0.827644	Not positive	0		HS_085	2019	1.62821	Not positive	0		0	0	0	0	0
	HS_087	2019	0.904776	Not positive	0		HS_087	2019	1.63661	Not positive	0		0	0	0	0	0
	HS_090	2019	0.938286	Not positive	0		HS_090	2019	1.55067	Not positive	0		0	0	0	0	0
	HS_091	2019	0.82801	Not positive	0		HS_091	2019	1.37209	Not positive	0		0	0	0	0	0
	HS_092	2019	0.672951	Not positive	0		HS_092	2019	1.70992	Not positive	0		0	0	0	0	0
	HS_093	2019	1.04109	Not positive	0		HS_093	2019	1.43145	Not positive	0		0	0	0	0	0
	HS_094	2019	0.855127	Not positive	0		HS_094	2019	1.6	Not positive	0		0	0	0	0	0
	HS_095	2019	0.967675	Not positive	0		HS_095	2019	1.43326	Not positive	0		0	0	0	0	0
	HS_096	2019	0.768703	Not positive	0		HS_096	2019	1.51461	Not positive	0		0	0	0	0	0
	HS_097	2019	0.745826	Not positive	0		HS_097	2019	1.44471	Not positive	0		0	0	0	0	0
	HS_098	2019	0.873605	Not positive	0		HS_098	2019	1.61514	Not positive	0		0	0	0	0	0
	HS_099	2019	0.778413	Not positive	0		HS_099	2019	1.79261	Not positive	0		0	0	0	0	0
	HS_102	2019	0.753729	Not positive	0		HS_102	2019	1.25	Not positive	0		0	0	0	0	0
	HS_103	2019	0.689206	Not positive	0		HS_103	2019	1.16134	Not positive	0		0	0	0	0	0
	HS_104	2019	0.8013	Not positive	0		HS_104	2019	1.29842	Not positive	0		0	0	0	0	0
	HS_105	2019	0.890572	Not positive	0		HS_105	2019	1.42313	Not positive	0		0	0	0	0	0
	HS_107	2019	1.13298	Not positive	0		HS_107	2019	1.40156	Not positive	0		0	0	0	0	0
	HS_108	2019	0.878625	Not positive	0		HS_108	2019	1.28959	Not positive	0		0	0	0	0	0
	HS_109	2019	0.913539	Not positive	0		HS_109	2019	1.29364	Not positive	0		0	0	0	0	0
	HS_110	2019	0.963776	Not positive	0		HS_110	2019	1.39978	Not positive	0		0	0	0	0	0
	HS_111	2019	0.794663	Not positive	0		HS_111	2019	1.42269	Not positive	0		0	0	0	0	0
	HS_116	2019	0.856848	Not positive	0		HS_116	2019	1.33333	Not positive	0		0	0	0	0	0
	HS_117	2019	0.786475	Not positive	0		HS_117	2019	1.31582	Not positive	0		0	0	0	0	0
	HS_118	2019	0.668924	Not positive	0		HS_118	2019	1.37056	Not positive	0		0	0	0	0	0
	HS_121	2019	0.575342	Not positive	0		HS_121	2019	1.23208	Not positive	0		0	0	0	0	0
	HS_124	2019	0.7905	Not positive	0		HS_124	2019	1.51791	Not positive	0		0	0	0	0	0
	HS_125	2019	0.813646	Not positive	0		HS_125	2019	1.1449	Not positive	0		0	0	0	0	0
	HS_127	2019	0.684131	Not positive	0		HS_127	2019	1.56148	Not positive	0		0	0	0	0	0
	HS_128	2019	0.670489	Not positive	0		HS_128	2019	1.3476	Not positive	0		0	0	0	0	0
	HS_129	2019	0.764153	Not positive	0		HS_129	2019	1.58924	Not positive	0		0	0	0	0	0
	HS_130	2019	0.787767	Not positive	0		HS_130	2019	1.235	Not positive	0		0	0	0	0	0
	HS_131	2019	0.892311	Not positive	0		HS_131	2019	1.58903	Not positive	0		0	0	0	0	0
	HS_133	2019	0.933292	Not positive	0		HS_133	2019	1.07549	Not positive	0		0	0	0	0	0
	HS_134	2019	1.02983	Not positive	0		HS_134	2019	2.95	Not positive	0		0	0	0	0	0
	HS_137	2019	0.93609	Not positive	0		HS_137	2019	1.41763	Not positive	0		0	0	0	0	0
	HS_138	2019	0.865265	Not positive	0		HS_138	2019	1.41914	Not positive	0		0	0	0	0	0
	HS_142	2019	0.749751	Not positive	0		HS_142	2019	1.51136	Not positive	0		0	0	0	0	0
	HS_144	2019	0.915624	Not positive	0		HS_144	2019	1.48688	Not positive	0		0	0	0	0	0
	HS_146	2019	0.853222	Not positive	0		HS_146	2019	1.88743	Not positive	0		0	0	0	0	0
	HS_147	2019	0.878642	Not positive	0		HS_147	2019	5.8962	Positive	1		0	0	1	0	1
	HS_148	2019	0.839311	Not positive	0		HS_148	2019	1.03223	Not positive	0		0	0	0	0	0
	HS_149	2019	0.858499	Not positive	0		HS_149	2019	1.35418	Not positive	0		0	0	0	0	0
	HS_150	2019	0.783814	Not positive	0		HS_150	2019	1.89376	Not positive	0		0	0	0	0	0
	HS_151	2019	0.720782	Not positive	0		HS_151	2019	1.56926	Not positive	0		0	0	0	0	0
	HS_152	2019	0.888264	Not positive	0		HS_152	2019	1.45501	Not positive	0		0	0	0	0	0
	HS_156	2019	0.669439	Not positive	0		HS_156	2019	1.41316	Not positive	0		0	0	0	0	0
	HS_157	2019	0.992091	Not positive	0		HS_157	2019	1.39608	Not positive	0		0	0	0	0	0
	HS_158	2019	0.940427	Not positive	0		HS_158	2019	1.37335	Not positive	0		0	0	0	0	0
	HS_160	2019	0.88976	Not positive	0		HS_160	2019	1.45328	Not positive	0		0	0	0	0	0
	HS_161	2019	0.812356	Not positive	0		HS_161	2019	1.35537	Not positive	0		0	0	0	0	0
	HS_162	2019	0.753887	Not positive	0		HS_162	2019	1.44389	Not positive	0		0	0	0	0	0
	HS_163	2019	0.795349	Not positive	0		HS_163	2019	1.34773	Not positive	0		0	0	0	0	0
	HS_164	2019-06-13	0.964327	Not positive	0		HS_164	2019	1.56188	Not positive	0		0	0	0	0	0
	HS_165	2019-06-13	0.856407	Not positive	0		HS_165	2019	1.48804	Not positive	0		0	0	0	0	0
	HS_166	2019-06-13	0.771195	Not positive	0		HS_166	2019	1.53083	Not positive	0		0	0	0	0	0
	HS_167	2019-06-13	0.635965	Not positive	0		HS_167	2019	1.91538	Not positive	0		0	0	0	0	0
	HS_168	2019-06-13	0.653263	Not positive	0		HS_168	2019	1.53641	Not positive	0		0	0	0	0	0
	HS_169	2019-06-13	0.489899	Not positive	0		HS_169	2019	1.43139	Not positive	0		0	0	0	0	0
	HS_170	2019-06-13	0.816894	Not positive	0		HS_170	2019	1.32049	Not positive	0		0	0	0	0	0
	HS_173	2019-08-01	0.970456	Not positive	0		HS_173	2019	1.3108	Not positive	0		0	0	0	0	0
	HS_176	2019-08-01	0.93136	Not positive	0		HS_176	2019	1.35113	Not positive	0		0	0	0	0	0
	HS_182	2019-09-26	0.91101	Not positive	0		HS_182	2019	1.55493	Not positive	0		0	0	0	0	0
	HS_183	2019-09-26	0.915477	Not positive	0		HS_183	2019	1.55978	Not positive	0		0	0	0	0	0
	HS_185	2019-09-26	0.900141	Not positive	0		HS_185	2019	1.75313	Not positive	0		0	0	0	0	0
	HS_186	2019-09-26	0.812604	Not positive	0		HS_186	2019	1.51959	Not positive	0		0	0	0	0	0
	HS_187	2019-09-26	0.917923	Not positive	0		HS_187	2019	1.26955	Not positive	0		0	0	0	0	0
	HS_189	2019-09-26	0.921818	Not positive	0		HS_189	2019	1.42981	Not positive	0		0	0	0	0	0
	HS_190	2019-09-26	0.95563	Not positive	0		HS_190	2019	1.43065	Not positive	0		0	0	0	0	0
	HS_192	2020-01-30	0.977311	Not positive	0		HS_192	2020-01-30	1.46255	Not positive	0		0	0	0	0	0
	HS_193	2020-01-30	0.847711	Not positive	0		HS_193	2020-01-30	1.18932	Not positive	0		0	0	0	0	0
	HS_194	2020-01-30	0.684746	Not positive	0		HS_194	2020-01-30	1.85718	Not positive	0		0	0	0	0	0
	HS_195	2020-01-30	0.895789	Not positive	0		HS_195	2020-01-30	1.62309	Not positive	0		0	0	0	0	0
	HS_196	2020-01-30	0.862339	Not positive	0		HS_196	2020-01-30	1.18273	Not positive	0		0	0	0	0	0
	HS_197	2020-01-30	0.656291	Not positive	0		HS_197	2020-01-30	1.37957	Not positive	0		0	0	0	0	0
	HS_198	2020-01-30	0.707521	Not positive	0		HS_198	2020-01-30	1.18206	Not positive	0		0	0	0	0	0
	HS_199	2020-01-30	1.00853	Not positive	0		HS_199	2020-01-30	2.03252	Not positive	0		0	0	0	0	0
	HS_200	2020-01-30	0.835575	Not positive	0		HS_200	2020-01-30	1.56608	Not positive	0		0	0	0	0	0
	HS_202	2020-01-30	0.795835	Not positive	0		HS_202	2020-01-30	2.09166	Not positive	0		0	0	0	0	0
	HS_203	2020	0.662933	Not positive	0		HS_203	2020-01-30	2.16605	Not positive	0		0	0	0	0	0
	HS_204	2020	0.78621	Not positive	0		HS_204	2020-01-30	1.3265	Not positive	0		0	0	0	0	0
	HS_205	2020	0.875137	Not positive	0		HS_205	2020-01-30	1.40497	Not positive	0		0	0	0	0	0
	HS_206	2020	0.941712	Not positive	0		HS_206	2020-01-30	1.76433	Not positive	0		0	0	0	0	0
	HS_207	2020	0.827597	Not positive	0		HS_207	2020-01-30	1.35709	Not positive	0		0	0	0	0	0
	HS_208	2020	0.924786	Not positive	0		HS_208	2020-01-30	1.19569	Not positive	0		0	0	0	0	0
	HS_209	2020	0.940637	Not positive	0		HS_209	2020-01-30	1.85786	Not positive	0		0	0	0	0	0
	HS_210	2020	0.996813	Not positive	0		HS_210	2020-01-30	1.34719	Not positive	0		0	0	0	0	0
	HS_211	2020	0.991662	Not positive	0		HS_211	2020-01-30	1.16265	Not positive	0		0	0	0	0	0
	HS_212	2020	0.978184	Not positive	0		HS_212	2020-01-30	1.49973	Not positive	0		0	0	0	0	0
	HS_213	2020-05-04	0.891473	Not positive	0		HS_213	2020-05-04	1.97394	Not positive	0		0	0	0	0	0
	HS_214	2020-05-04	0.727663	Not positive	0		HS_214	2020-05-04	1.76024	Not positive	0		0	0	0	0	0
	HS_215	2020-05-04	0.596051	Not positive	0		HS_215	2020-05-04	1.33128	Not positive	0		0	0	0	0	0
	HS_216	2020-05-04	0.92464	Not positive	0		HS_216	2020-05-04	2.19155	Not positive	0		0	0	0	0	0
	HS_217	2020-05-04	0.913269	Not positive	0		HS_217	2020-05-04	1.5612	Not positive	0		0	0	0	0	0
	HS_218	2020-05-04	0.954198	Not positive	0		HS_218	2020-05-04	1.48966	Not positive	0		0	0	0	0	0
	HS_219	2020-05-04	0.862176	Not positive	0		HS_219	2020-05-04	1.18675	Not positive	0		0	0	0	0	0
	HS_220	2020-05-04	0.969169	Not positive	0		HS_220	2020-05-04	1.1821	Not positive	0		0	0	0	0	0
	HS_221	2020-05-04	0.952285	Not positive	0		HS_221	2020-05-04	1.11887	Not positive	0		0	0	0	0	0
	HS_222	2020-05-04	0.838337	Not positive	0		HS_222	2020-05-04	1.46778	Not positive	0		0	0	0	0	0
	HS_223	2020-05-04	0.907101	Not positive	0		HS_223	2020-05-04	1.10028	Not positive	0		0	0	0	0	0
	HS_224	2020-05-04	0.923171	Not positive	0		HS_224	2020-05-04	1.27346	Not positive	0		0	0	0	0	0
	HS_225	2020-05-04	1.19131	Not positive	0		HS_225	2020-05-04	1.41884	Not positive	0		0	0	0	0	0
	HS_226	2020-05-05	0.768618	Not positive	0		HS_226	2020-05-05	1.2367	Not positive	0		0	0	0	0	0
	HS_227	2020-05-05	1.12837	Not positive	0		HS_227	2020-05-05	2.16032	Not positive	0		0	0	0	0	0
	HS_228	2020-05-05	0.996643	Not positive	0		HS_228	2020-05-05	1.59356	Not positive	0		0	0	0	0	0
	HS_229	2020-05-05	1.11044	Not positive	0		HS_229	2020-05-05	2.62484	Not positive	0		0	0	0	0	0
	HS_230	2020-05-05	0.9396	Not positive	0		HS_230	2020-05-05	1.62472	Not positive	0		0	0	0	0	0
	HS_231	2020-05-05	0.778845	Not positive	0		HS_231	2020-05-05	1.9074	Not positive	0		0	0	0	0	0
	HS_232	2020-05-05	0.973965	Not positive	0		HS_232	2020-05-05	1.68116	Not positive	0		0	0	0	0	0
	HS_233	2020-05-05	0.8725	Not positive	0		HS_233	2020-05-05	2.07489	Not positive	0		0	0	0	0	0
	HS_234	2020-05-05	1.15455	Not positive	0		HS_234	2020-05-05	1.09719	Not positive	0		0	0	0	0	0
	HS_235	2020-05-05	0.915189	Not positive	0		HS_235	2020-05-05	1.41714	Not positive	0		0	0	0	0	0
	HS_236	2020-05-05	0.912846	Not positive	0		HS_236	2020-05-05	1.14959	Not positive	0		0	0	0	0	0
	HS_237	2020-05-05	0.907826	Not positive	0		HS_237	2020-05-05	1.1279	Not positive	0		0	0	0	0	0
	HS_238	2020-05-05	0.961092	Not positive	0		HS_238	2020-05-05	1.52606	Not positive	0		0	0	0	0	0
	HS_239	2020-05-05	1.04901	Not positive	0		HS_239	2020-05-05	1.89213	Not positive	0		0	0	0	0	0
	HS_240	2020-05-05	0.870082	Not positive	0		HS_240	2020-05-05	1.39117	Not positive	0		0	0	0	0	0
	HS_241	2020-05-05	0.803382	Not positive	0		HS_241	2020-05-05	2.2644	Not positive	0		0	0	0	0	0
	HS_242	2020-05-05	0.874033	Not positive	0		HS_242	2020-05-05	1.11385	Not positive	0		0	0	0	0	0
	HS_243	2020-05-05	0.856043	Not positive	0		HS_243	2020-05-05	1.40968	Not positive	0		0	0	0	0	0
	HS_244	2020-05-05	1.20147	Not positive	0		HS_244	2020-05-05	2.21404	Not positive	0		0	0	0	0	0
	HS_245	2020-05-05	0.936368	Not positive	0		HS_245	2020-05-05	1.23916	Not positive	0		0	0	0	0	0
	HS_246	2020-05-05	0.70328	Not positive	0		HS_246	2020-05-05	1.05356	Not positive	0		0	0	0	0	0
	HS_247	2020-05-05	0.959184	Not positive	0		HS_247	2020-05-05	1.08976	Not positive	0		0	0	0	0	0
	HS_248	2020-05-05	0.888452	Not positive	0		HS_248	2020-05-05	1.036	Not positive	0		0	0	0	0	0
	HS_249	2020-05-05	1.058	Not positive	0		HS_249	2020-05-05	2.24248	Not positive	0		0	0	0	0	0
	HS_250	2020-05-05	1.21186	Not positive	0		HS_250	2020-05-05	1.59774	Not positive	0		0	0	0	0	0
	HS_251	2020-05-05	0.966716	Not positive	0		HS_251	2020-05-05	1.07128	Not positive	0		0	0	0	0	0
	HS_252	2020-05-05	1.02144	Not positive	0		HS_252	2020-05-05	1.0162	Not positive	0		0	0	0	0	0
	HS_253	2020-05-05	0.960736	Not positive	0		HS_253	2020-05-05	0.966954	Not positive	0		0	0	0	0	0
	HS_254	2020-05-05	0.809077	Not positive	0		HS_254	2020-05-05	1.10516	Not positive	0		0	0	0	0	0
	HS_255	2020-05-05	1.05748	Not positive	0		HS_255	2020-05-05	1.23222	Not positive	0		0	0	0	0	0
	HS_256	2020-05-05	0.725348	Not positive	0		HS_256	2020-05-05	0.609792	Not positive	0		0	0	0	0	0
	HS_257	2020-05-05	0.93061	Not positive	0		HS_257	2020-05-05	1.16896	Not positive	0		0	0	0	0	0
	HS_258	2020-05-05	1.05563	Not positive	0		HS_258	2020-05-05	1.70591	Not positive	0		0	0	0	0	0
	HS_259	2020-05-05	0.935527	Not positive	0		HS_259	2020-05-05	4.25884	Positive	1		0	0	1	0	1
	HS_260	2020-05-05	0.905153	Not positive	0		HS_260	2020-05-05	1.16069	Not positive	0		0	0	0	0	0
	HS_261	2020-05-05	1.01315	Not positive	0		HS_261	2020-05-05	2.32451	Not positive	0		0	0	0	0	0
	HS_262	2020-05-05	1.43644	Positive	1		HS_262	2020-05-05	1.00905	Not positive	0		0	1	0	1	0
	HS_263	2020-05-05	0.814325	Not positive	0		HS_263	2020-05-05	0.724708	Not positive	0		0	0	0	0	0
	HS_264	2020-05-05	1.11047	Not positive	0		HS_264	2020-05-05	1.69527	Not positive	0		0	0	0	0	0
	HS_265	2020-05-05	1.0284	Not positive	0		HS_265	2020-05-05	7.35852	Positive	1		0	0	1	0	1
	HS_266	2020-05-05	1.07647	Not positive	0		HS_266	2020-05-05	1.24171	Not positive	0		0	0	0	0	0
	HS_267	2020-05-05	0.943583	Not positive	0		HS_267	2020-05-05	1.17144	Not positive	0		0	0	0	0	0
	HS_268	2020-05-05	0.872807	Not positive	0		HS_268	2020-05-05	1.08527	Not positive	0		0	0	0	0	0
	HS_269	2020-05-05	0.975475	Not positive	0		HS_269	2020-05-05	1.14784	Not positive	0		0	0	0	0	0
	HS_270	2020-05-05	1.02401	Not positive	0		HS_270	2020-05-05	1.45951	Not positive	0		0	0	0	0	0
	HS_271	2020-05-05	0.88371	Not positive	0		HS_271	2020-05-05	5.15941	Positive	1		0	0	1	0	1
	HS_272	2020-05-05	1.14702	Not positive	0		HS_272	2020-05-05	10.4699	Positive	1		0	0	1	0	1
	HS_273	2020-05-05	0.855917	Not positive	0		HS_273	2020-05-05	2.33333	Not positive	0		0	0	0	0	0
	HS_274	2020-05-05	1.05645	Not positive	0		HS_274	2020-05-05	1.79834	Not positive	0		0	0	0	0	0
	HS_275	2020-05-05	0.798066	Not positive	0		HS_275	2020-05-05	1.48201	Not positive	0		0	0	0	0	0
	HS_276	2020-05-05	0.844291	Not positive	0		HS_276	2020-05-05	4.46835	Positive	1		0	0	1	0	1
	HS_277	2020-05-05	0.940285	Not positive	0		HS_277	2020-05-05	1.18376	Not positive	0		0	0	0	0	0
	HS_278	2020-05-05	0.727126	Not positive	0		HS_278	2020-05-05	1.33758	Not positive	0		0	0	0	0	0
	HS_279	2020-05-05	1.03215	Not positive	0		HS_279	2020-05-05	4.66959	Positive	1		0	0	1	0	1
	HS_280	2020-05-05	0.923697	Not positive	0		HS_280	2020-05-05	2.47122	Not positive	0		0	0	0	0	0
	HS_281	2020-05-05	0.997775	Not positive	0		HS_281	2020-05-05	2.06986	Not positive	0		0	0	0	0	0
	HS_282	2020-05-05	0.878788	Not positive	0		HS_282	2020-05-05	1.5022	Not positive	0		0	0	0	0	0
	HS_283	2020-05-05	0.90735	Not positive	0		HS_283	2020-05-05	1.19837	Not positive	0		0	0	0	0	0
	HS_284	2020-05-05	0.983622	Not positive	0		HS_284	2020-05-05	1.9483	Not positive	0		0	0	0	0	0
	HS_285	2020-05-05	0.9026	Not positive	0		HS_285	2020-05-05	0.967284	Not positive	0		0	0	0	0	0
	HS_286	2020-05-05	1.03656	Not positive	0		HS_286	2020-05-05	1.61106	Not positive	0		0	0	0	0	0
	HS_287	2020-05-05	1.36467	Not positive	0		HS_287	2020-05-05	2.49409	Not positive	0		0	0	0	0	0
	HS_288	2020-05-05	1.12649	Not positive	0		HS_288	2020-05-05	1.76494	Not positive	0		0	0	0	0	0
	HS_289	2020-05-05	0.999098	Not positive	0		HS_289	2020-05-05	1.18886	Not positive	0		0	0	0	0	0
	HS_290	2020-05-05	0.910203	Not positive	0		HS_290	2020-05-05	1.71974	Not positive	0		0	0	0	0	0
	HS_291	2020-05-05	0.871619	Not positive	0		HS_291	2020-05-05	1.11637	Not positive	0		0	0	0	0	0
	HS_292	2020-05-05	0.736985	Not positive	0		HS_292	2020-05-05	1.09997	Not positive	0		0	0	0	0	0
	HS_293	2020-05-05	0.872347	Not positive	0		HS_293	2020-05-05	1.3854	Not positive	0		0	0	0	0	0
	HS_294	2020-05-05	0.889374	Not positive	0		HS_294	2020-05-05	1.455	Not positive	0		0	0	0	0	0
	HS_295	2020-05-05	1.04016	Not positive	0		HS_295	2020-05-05	2.47874	Not positive	0		0	0	0	0	0
	HS_296	2020-05-05	0.915318	Not positive	0		HS_296	2020-05-05	1.35469	Not positive	0		0	0	0	0	0
	HS_297	2020-05-05	0.985022	Not positive	0		HS_297	2020-05-05	1.53224	Not positive	0		0	0	0	0	0
	HS_298	2020-05-05	0.987103	Not positive	0		HS_298	2020-05-05	1.27609	Not positive	0		0	0	0	0	0
	HS_299	2020-05-05	0.806167	Not positive	0		HS_299	2020-05-05	1.34893	Not positive	0		0	0	0	0	0
	HS_300	2020-05-05	1.16849	Not positive	0		HS_300	2020-05-05	1.76833	Not positive	0		0	0	0	0	0
	HS_301	2020-05-05	1.00998	Not positive	0		HS_301	2020-05-05	2.22858	Not positive	0		0	0	0	0	0
	HS_302	2020-05-05	0.797917	Not positive	0		HS_302	2020-05-05	1.09811	Not positive	0		0	0	0	0	0
	HS_303	2020-05-05	1.1723	Not positive	0		HS_303	2020-05-05	1.08919	Not positive	0		0	0	0	0	0
	HS_304	2020-05-05	0.858265	Not positive	0		HS_304	2020-05-05	1.02613	Not positive	0		0	0	0	0	0
	HS_305	2020-05-05	0.93578	Not positive	0		HS_305	2020-05-05	1.82868	Not positive	0		0	0	0	0	0
	HS_306	2020-05-05	1.0261	Not positive	0		HS_306	2020-05-05	5.3701	Positive	1		0	0	1	0	1
	HS_307	2020-05-05	1.09291	Not positive	0		HS_307	2020-05-05	1.47392	Not positive	0		0	0	0	0	0
	HS_308	2020-05-05	0.964091	Not positive	0		HS_308	2020-05-05	1.5487	Not positive	0		0	0	0	0	0
	HS_309	2020-05-05	0.653936	Not positive	0		HS_309	2020-05-05	1.38547	Not positive	0		0	0	0	0	0
	HS_310	2020-05-05	0.917868	Not positive	0		HS_310	2020-05-05	1.54883	Not positive	0		0	0	0	0	0
	HS_311	2020-05-05	0.86493	Not positive	0		HS_311	2020-05-05	1.31335	Not positive	0		0	0	0	0	0
	HS_312	2020-05-05	1.03659	Not positive	0		HS_312	2020-05-05	1.48711	Not positive	0		0	0	0	0	0
	HS_313	2020-05-05	0.81652	Not positive	0		HS_313	2020-05-05	1.39908	Not positive	0		0	0	0	0	0
	HS_314	2020-05-05	1.04724	Not positive	0		HS_314	2020-05-05	1.27081	Not positive	0		0	0	0	0	0
	HS_315	2020-05-05	1.03399	Not positive	0		HS_315	2020-05-05	1.50169	Not positive	0		0	0	0	0	0
	HS_316	2020-05-05	0.967141	Not positive	0		HS_316	2020-05-05	1.7872	Not positive	0		0	0	0	0	0
	HS_317	2020-05-05	0.739173	Not positive	0		HS_317	2020-05-05	1.69986	Not positive	0		0	0	0	0	0
	HS_318	2020-05-05	0.932314	Not positive	0		HS_318	2020-05-05	1.61698	Not positive	0		0	0	0	0	0
	HS_319	2020-05-05	0.876316	Not positive	0		HS_319	2020-05-05	1.57078	Not positive	0		0	0	0	0	0
	HS_320	2020-05-05	0.898309	Not positive	0		HS_320	2020-05-05	1.48436	Not positive	0		0	0	0	0	0
	HS_321	2020-05-05	0.845939	Not positive	0		HS_321	2020-05-05	1.24214	Not positive	0		0	0	0	0	0
	HS_322	2020-05-06	0.874527	Not positive	0		HS_322	2020-05-06	1.42317	Not positive	0		0	0	0	0	0
	HS_323	2020-05-06	0.822621	Not positive	0		HS_323	2020-05-06	1.33298	Not positive	0		0	0	0	0	0
	HS_324	2020-05-06	0.877329	Not positive	0		HS_324	2020-05-06	2.6489	Not positive	0		0	0	0	0	0
	HS_325	2020-05-06	1.04462	Not positive	0		HS_325	2020-05-06	1.52507	Not positive	0		0	0	0	0	0
	HS_326	2020-05-06	0.822949	Not positive	0		HS_326	2020-05-06	1.41725	Not positive	0		0	0	0	0	0
	HS_327	2020-05-06	1.05138	Not positive	0		HS_327	2020-05-06	1.20659	Not positive	0		0	0	0	0	0
	HS_328	2020-05-06	1.30349	Not positive	0		HS_328	2020-05-06	1.75055	Not positive	0		0	0	0	0	0
	HS_329	2020-05-06	1.00679	Not positive	0		HS_329	2020-05-06	1.23505	Not positive	0		0	0	0	0	0
	HS_330	2020-05-06	0.967644	Not positive	0		HS_330	2020-05-06	1.14648	Not positive	0		0	0	0	0	0
	HS_331	2020-05-06	0.955647	Not positive	0		HS_331	2020-05-06	1.27501	Not positive	0		0	0	0	0	0
	HS_332	2020-05-06	0.949133	Not positive	0		HS_332	2020-05-06	1.71778	Not positive	0		0	0	0	0	0
	HS_333	2020-05-06	0.908771	Not positive	0		HS_333	2020-05-06	1.32031	Not positive	0		0	0	0	0	0
	HS_334	2020-05-06	1.01943	Not positive	0		HS_334	2020-05-06	1.97386	Not positive	0		0	0	0	0	0
	HS_335	2020-05-06	1.16309	Not positive	0		HS_335	2020-05-06	1.36249	Not positive	0		0	0	0	0	0
	HS_336	2020-05-06	0.996058	Not positive	0		HS_336	2020-05-06	1.47653	Not positive	0		0	0	0	0	0
	HS_337	2020-05-06	1.12496	Not positive	0		HS_337	2020-05-06	2.42287	Not positive	0		0	0	0	0	0
	HS_338	2020-05-06	0.859309	Not positive	0		HS_338	2020-05-06	1.40248	Not positive	0		0	0	0	0	0
	HS_339	2020-05-06	0.852729	Not positive	0		HS_339	2020-05-06	1.4207	Not positive	0		0	0	0	0	0
	HS_340	2020-05-06	1.08681	Not positive	0		HS_340	2020-05-06	1.92202	Not positive	0		0	0	0	0	0
	HS_341	2020-05-06	1.16559	Not positive	0		HS_341	2020-05-06	32.1703	Positive	1		0	0	1	0	1
	HS_342	2020-05-06	1.01981	Not positive	0		HS_342	2020-05-06	1.42337	Not positive	0		0	0	0	0	0
	HS_343	2020-05-06	1.04286	Not positive	0		HS_343	2020-05-06	1.2802	Not positive	0		0	0	0	0	0
	HS_344	2020-05-06	1.12506	Not positive	0		HS_344	2020-05-06	0.940129	Not positive	0		0	0	0	0	0
	HS_345	2020-05-06	1.19807	Not positive	0		HS_345	2020-05-06	1.17161	Not positive	0		0	0	0	0	0
	HS_346	2020-05-06	0.82099	Not positive	0		HS_346	2020-05-06	1.26403	Not positive	0		0	0	0	0	0
	HS_347	2020-05-06	0.943023	Not positive	0		HS_347	2020-05-06	2.09577	Not positive	0		0	0	0	0	0
	HS_348	2020-05-06	1.10965	Not positive	0		HS_348	2020-05-06	2.65474	Not positive	0		0	0	0	0	0
	HS_349	2020-05-06	1.06219	Not positive	0		HS_349	2020-05-06	2.4112	Not positive	0		0	0	0	0	0
	HS_350	2020-05-06	0.924118	Not positive	0		HS_350	2020-05-06	1.24446	Not positive	0		0	0	0	0	0
	HS_351	2020-05-06	0.947546	Not positive	0		HS_351	2020-05-06	3.20948	Not positive	0		0	0	0	0	0
	HS_352	2020-05-06	0.928157	Not positive	0		HS_352	2020-05-06	1.45411	Not positive	0		0	0	0	0	0
	HS_353	2020-05-06	0.654704	Not positive	0		HS_353	2020-05-06	1.16377	Not positive	0		0	0	0	0	0
	HS_354	2020-05-06	0.840633	Not positive	0		HS_354	2020-05-06	1.53617	Not positive	0		0	0	0	0	0
	HS_355	2020-05-06	0.901888	Not positive	0		HS_355	2020-05-06	1.33684	Not positive	0		0	0	0	0	0
	HS_356	2020-05-06	0.88742	Not positive	0		HS_356	2020-05-06	1.40784	Not positive	0		0	0	0	0	0
	HS_357	2020-05-06	0.85499	Not positive	0		HS_357	2020-05-06	1.20008	Not positive	0		0	0	0	0	0
	HS_358	2020-05-06	0.693913	Not positive	0		HS_358	2020-05-06	1.30359	Not positive	0		0	0	0	0	0
	HS_359	2020-05-06	0.98508	Not positive	0		HS_359	2020-05-06	1.17471	Not positive	0		0	0	0	0	0
	HS_360	2020-05-06	0.845747	Not positive	0		HS_360	2020-05-06	1.78986	Not positive	0		0	0	0	0	0
	HS_361	2020-05-06	0.948099	Not positive	0		HS_361	2020-05-06	1.32125	Not positive	0		0	0	0	0	0
	HS_362	2020-05-06	1.05475	Not positive	0		HS_362	2020-05-06	1.95974	Not positive	0		0	0	0	0	0
	HS_363	2020-05-06	1.50188	Positive	1		HS_363	2020-05-06	1.14954	Not positive	0		0	1	0	1	0
	HS_364	2020-05-06	1.04715	Not positive	0		HS_364	2020-05-06	1.91857	Not positive	0		0	0	0	0	0
	HS_365	2020-05-06	0.900232	Not positive	0		HS_365	2020-05-06	1.75357	Not positive	0		0	0	0	0	0
	HS_366	2020-05-06	1.03887	Not positive	0		HS_366	2020-05-06	2.0607	Not positive	0		0	0	0	0	0
	HS_367	2020-05-06	0.920495	Not positive	0		HS_367	2020-05-06	1.25527	Not positive	0		0	0	0	0	0
	HS_368	2020-05-06	0.747671	Not positive	0		HS_368	2020-05-06	1.28544	Not positive	0		0	0	0	0	0
	HS_369	2020-05-06	1.06898	Not positive	0		HS_369	2020-05-06	1.49178	Not positive	0		0	0	0	0	0
	HS_370	2020-05-06	0.937177	Not positive	0		HS_370	2020-05-06	1.38811	Not positive	0		0	0	0	0	0
	HS_371	2020-05-06	1.33229	Not positive	0		HS_371	2020-05-06	1.58001	Not positive	0		0	0	0	0	0
	HS_372	2020-05-06	1.1549	Not positive	0		HS_372	2020-05-06	1.07933	Not positive	0		0	0	0	0	0
	HS_373	2020-05-07	1.2221	Not positive	0		HS_373	2020-05-07	1.62387	Not positive	0		0	0	0	0	0
	HS_374	2020-05-07	1.08401	Not positive	0		HS_374	2020-05-07	1.31138	Not positive	0		0	0	0	0	0
	HS_375	2020-05-07	0.985493	Not positive	0		HS_375	2020-05-07	2.43301	Not positive	0		0	0	0	0	0
	HS_376	2020-05-07	0.792522	Not positive	0		HS_376	2020-05-07	1.43714	Not positive	0		0	0	0	0	0
	HS_377	2020-05-07	0.864621	Not positive	0		HS_377	2020-05-07	1.27676	Not positive	0		0	0	0	0	0
	HS_378	2020-05-07	0.769813	Not positive	0		HS_378	2020-05-07	1.43315	Not positive	0		0	0	0	0	0
	HS_379	2020-05-07	0.966122	Not positive	0		HS_379	2020-05-07	1.33432	Not positive	0		0	0	0	0	0
	HS_380	2020-05-07	0.989127	Not positive	0		HS_380	2020-05-07	2.99946	Not positive	0		0	0	0	0	0
	HS_381	2020-05-07	0.953164	Not positive	0		HS_381	2020-05-07	1.1866	Not positive	0		0	0	0	0	0
	HS_382	2020-05-07	0.793303	Not positive	0		HS_382	2020-05-07	1.53329	Not positive	0		0	0	0	0	0
	HS_383	2020-05-07	1.09777	Not positive	0		HS_383	2020-05-07	1.5641	Not positive	0		0	0	0	0	0
	HS_384	2020-05-07	0.838164	Not positive	0		HS_384	2020-05-07	1.05603	Not positive	0		0	0	0	0	0
	HS_385	2020-05-07	0.888057	Not positive	0		HS_385	2020-05-07	1.33678	Not positive	0		0	0	0	0	0
	HS_386	2020-05-07	0.919255	Not positive	0		HS_386	2020-05-07	1.39586	Not positive	0		0	0	0	0	0
	HS_387	2020-05-07	0.963751	Not positive	0		HS_387	2020-05-07	1.39365	Not positive	0		0	0	0	0	0
	HS_388	2020-05-07	0.946604	Not positive	0		HS_388	2020-05-07	1.25642	Not positive	0		0	0	0	0	0
	HS_389	2020-05-07	0.831697	Not positive	0		HS_389	2020-05-07	1.46857	Not positive	0		0	0	0	0	0
	HS_390	2020-05-07	0.703379	Not positive	0		HS_390	2020-05-07	1.42797	Not positive	0		0	0	0	0	0
	HS_391	2020-05-07	0.793477	Not positive	0		HS_391	2020-05-07	1.2763	Not positive	0		0	0	0	0	0
	HS_392	2020-05-11	1.00226	Not positive	0		HS_392	2020-05-11	1.39262	Not positive	0		0	0	0	0	0
	HS_393	2020-05-11	0.991275	Not positive	0		HS_393	2020-05-11	1.27276	Not positive	0		0	0	0	0	0
	HS_394	2020-05-11	0.845614	Not positive	0		HS_394	2020-05-11	1.24184	Not positive	0		0	0	0	0	0
	HS_395	2020-05-11	0.942602	Not positive	0		HS_395	2020-05-11	1.31245	Not positive	0		0	0	0	0	0
	HS_396	2020-05-11	0.991202	Not positive	0		HS_396	2020-05-11	1.59979	Not positive	0		0	0	0	0	0
	HS_397	2020-05-11	1.06308	Not positive	0		HS_397	2020-05-11	1.55489	Not positive	0		0	0	0	0	0
	HS_398	2020-05-11	0.960168	Not positive	0		HS_398	2020-05-11	1.07249	Not positive	0		0	0	0	0	0
	HS_399	2020-05-11	0.961078	Not positive	0		HS_399	2020-05-11	1.4861	Not positive	0		0	0	0	0	0
	HS_400	2020-05-11	0.926676	Not positive	0		HS_400	2020-05-11	1.3198	Not positive	0		0	0	0	0	0
	HS_401	2020-05-11	0.915444	Not positive	0		HS_401	2020-05-11	1.25147	Not positive	0		0	0	0	0	0
	HS_402	2020-05-11	0.991222	Not positive	0		HS_402	2020-05-11	1.17777	Not positive	0		0	0	0	0	0
	HS_403	2020-05-13	1.07374	Not positive	0		HS_403	2020-05-13	1.19288	Not positive	0		0	0	0	0	0
	HS_404	2020-05-13	1.00901	Not positive	0		HS_404	2020-05-13	1.23846	Not positive	0		0	0	0	0	0
	HS_405	2020-05-13	0.953259	Not positive	0		HS_405	2020-05-13	1.43582	Not positive	0		0	0	0	0	0
	HS_406	2020-05-13	0.917051	Not positive	0		HS_406	2020-05-13	1.18337	Not positive	0		0	0	0	0	0
	HS_407	2020-05-13	0.765664	Not positive	0		HS_407	2020-05-13	1.6246	Not positive	0		0	0	0	0	0
	HS_408	2020-05-13	1.13013	Not positive	0		HS_408	2020-05-13	1.52585	Not positive	0		0	0	0	0	0
	HS_409	2020-05-13	0.958285	Not positive	0		HS_409	2020-05-13	7.49728	Positive	1		0	0	1	0	1
	HS_410	2020-05-13	1.00287	Not positive	0		HS_410	2020-05-13	1.41745	Not positive	0		0	0	0	0	0
	HS_411	2020-05-13	0.800133	Not positive	0		HS_411	2020-05-13	1.01565	Not positive	0		0	0	0	0	0
	HS_412	2020-05-13	0.82521	Not positive	0		HS_412	2020-05-13	1.17228	Not positive	0		0	0	0	0	0
	HS_413	2020-05-14	1.244	Not positive	0		HS_413	2020-05-14	1.17926	Not positive	0		0	0	0	0	0
	HS_414	2020-05-14	0.831114	Not positive	0		HS_414	2020-05-14	1.32636	Not positive	0		0	0	0	0	0
	HS_415	2020-05-14	1.01412	Not positive	0		HS_415	2020-05-14	1.43941	Not positive	0		0	0	0	0	0
	HS_416	2020-05-14	1.19958	Not positive	0		HS_416	2020-05-14	1.27266	Not positive	0		0	0	0	0	0
	HS_417	2020-05-14	0.607754	Not positive	0		HS_417	2020-05-14	1.32612	Not positive	0		0	0	0	0	0
	HS_418	2020-05-14	0.858061	Not positive	0		HS_418	2020-05-14	1.63096	Not positive	0		0	0	0	0	0
	HS_419	2020-05-14	0.824941	Not positive	0		HS_419	2020-05-14	0.280789	Not positive	0		0	0	0	0	0
	HS_420	2020-05-14	0.992605	Not positive	0		HS_420	2020-05-14	1.17247	Not positive	0		0	0	0	0	0
	HS_421	2020-05-14	0.919599	Not positive	0		HS_421	2020-05-14	2.04005	Not positive	0		0	0	0	0	0
	HS_422	2020-05-14	0.701626	Not positive	0		HS_422	2020-05-14	1.03409	Not positive	0		0	0	0	0	0
	HS_423	2020-05-18	0.740907	Not positive	0		HS_423	2020-05-18	0.98867	Not positive	0		0	0	0	0	0
	HS_424	2020-05-18	0.53387	Not positive	0		HS_424	2020-05-18	3.73175	Not positive	0		0	0	0	0	0
	HS_425	2020-05-18	1.58047	Positive	1		HS_425	2020-05-18	2.03466	Not positive	0		0	1	0	1	0
	HS_426	2020-05-18	1.01699	Not positive	0		HS_426	2020-05-18	2.12676	Not positive	0		0	0	0	0	0
	HS_427	2020-05-18	0.931775	Not positive	0		HS_427	2020-05-18	3.18761	Not positive	0		0	0	0	0	0
	HS_428	2020-05-18	0.816891	Not positive	0		HS_428	2020-05-18	1.0826	Not positive	0		0	0	0	0	0
	HS_429	2020-05-18	0.742945	Not positive	0		HS_429	2020-05-18	5.02596	Positive	1		0	0	1	0	1
	HS_430	2020-05-18	0.960639	Not positive	0		HS_430	2020-05-18	1.15952	Not positive	0		0	0	0	0	0
	HS_431	2020-05-18	0.82825	Not positive	0		HS_431	2020-05-18	1.03279	Not positive	0		0	0	0	0	0
	HS_432	2020-05-18	1.02189	Not positive	0		HS_432	2020-05-18	1.02654	Not positive	0		0	0	0	0	0
	HS_433	2020-05-20	1.16603	Not positive	0		HS_433	2020-05-20	2.76115	Not positive	0		0	0	0	0	0
	HS_434	2020-05-20	1.48923	Positive	1		HS_434	2020-05-20	1.49486	Not positive	0		0	1	0	1	0
	HS_435	2020-05-20	0.829542	Not positive	0		HS_435	2020-05-20	1.39047	Not positive	0		0	0	0	0	0
	HS_436	2020-05-20	0.848142	Not positive	0		HS_436	2020-05-20	1.09756	Not positive	0		0	0	0	0	0
	HS_437	2020-05-20	0.723633	Not positive	0		HS_437	2020-05-20	0.927829	Not positive	0		0	0	0	0	0
	HS_438	2020-05-20	0.894208	Not positive	0		HS_438	2020-05-20	0.920197	Not positive	0		0	0	0	0	0
	HS_439	2020-05-20	0.585102	Not positive	0		HS_439	2020-05-20	0.975168	Not positive	0		0	0	0	0	0
	HS_440	2020-05-20	0.522305	Not positive	0		HS_440	2020-05-20	0.952974	Not positive	0		0	0	0	0	0
	HS_441	2020-05-20	0.675966	Not positive	0		HS_441	2020-05-20	1.02191	Not positive	0		0	0	0	0	0
	HS_442	2020-05-20	0.652014	Not positive	0		HS_442	2020-05-20	1.23085	Not positive	0		0	0	0	0	0
	HS_443	2020-05-25	0.610961	Not positive	0		HS_443	2020-05-25	4.50743	Positive	1		0	0	1	0	1
	HS_444	2020-05-25	0.861497	Not positive	0		HS_444	2020-05-25	2.03071	Not positive	0		0	0	0	0	0
	HS_445	2020-05-25	0.745862	Not positive	0		HS_445	2020-05-25	1.36919	Not positive	0		0	0	0	0	0
	HS_446	2020-05-25	0.594406	Not positive	0		HS_446	2020-05-25	1.18215	Not positive	0		0	0	0	0	0
	HS_447	2020-05-25	0.842192	Not positive	0		HS_447	2020-05-25	1.06864	Not positive	0		0	0	0	0	0
	HS_448	2020-05-25	0.814013	Not positive	0		HS_448	2020-05-25	1.58745	Not positive	0		0	0	0	0	0
	HS_449	2020-05-25	0.719683	Not positive	0		HS_449	2020-05-25	1.63691	Not positive	0		0	0	0	0	0
	HS_450	2020-05-25	0.683795	Not positive	0		HS_450	2020-05-25	1.211	Not positive	0		0	0	0	0	0
	HS_451	2020-05-26	0.752165	Not positive	0		HS_451	2020-05-26	2.63763	Not positive	0		0	0	0	0	0
	HS_452	2020-05-26	0.659134	Not positive	0		HS_452	2020-05-26	0.870132	Not positive	0		0	0	0	0	0
	HS_453	2020-05-26	0.794924	Not positive	0		HS_453	2020-05-26	0.903739	Not positive	0		0	0	0	0	0
	HS_454	2020-05-26	0.844729	Not positive	0		HS_454	2020-05-26	0.860416	Not positive	0		0	0	0	0	0
	HS_455	2020-05-26	0.894293	Not positive	0		HS_455	2020-05-26	1.12937	Not positive	0		0	0	0	0	0
	HS_456	2020-05-26	0.909756	Not positive	0		HS_456	2020-05-26	1.59924	Not positive	0		0	0	0	0	0
	HS_457	2020-05-26	0.638425	Not positive	0		HS_457	2020-05-26	0.933185	Not positive	0		0	0	0	0	0
	HS_458	2020-05-26	0.809386	Not positive	0		HS_458	2020-05-26	1.14137	Not positive	0		0	0	0	0	0
	HS_459	2020-05-26	0.740969	Not positive	0		HS_459	2020-05-26	1.11135	Not positive	0		0	0	0	0	0
	HS_460	2020-05-26	0.593126	Not positive	0		HS_460	2020-05-26	1.03625	Not positive	0		0	0	0	0	0
	HS_461	2020-05-27	0.668296	Not positive	0		HS_461	2020-05-27	1.03815	Not positive	0		0	0	0	0	0
	HS_462	2020-05-27	0.677228	Not positive	0		HS_462	2020-05-27	0.89599	Not positive	0		0	0	0	0	0
	HS_463	2020-05-27	0.801735	Not positive	0		HS_463	2020-05-27	0.887422	Not positive	0		0	0	0	0	0
	HS_464	2020-05-27	0.724954	Not positive	0		HS_464	2020-05-27	1.3293	Not positive	0		0	0	0	0	0
	HS_465	2020-05-27	1.27132	Not positive	0		HS_465	2020-05-27	1.81429	Not positive	0		0	0	0	0	0
	HS_466	2020-05-27	0.581047	Not positive	0		HS_466	2020-05-27	1.00921	Not positive	0		0	0	0	0	0
	HS_467	2020-05-27	0.756053	Not positive	0		HS_467	2020-05-27	1.22412	Not positive	0		0	0	0	0	0
	HS_468	2020-05-27	0.618573	Not positive	0		HS_468	2020-05-27	1.1512	Not positive	0		0	0	0	0	0
	HS_469	2020-05-27	0.751869	Not positive	0		HS_469	2020-05-27	1.10169	Not positive	0		0	0	0	0	0
	HS_470	2020-05-27	0.584288	Not positive	0		HS_470	2020-05-27	0.890626	Not positive	0		0	0	0	0	0
	HS_471	2020-05-28	0.665077	Not positive	0		HS_471	2020-05-28	1.20634	Not positive	0		0	0	0	0	0
	HS_472	2020-05-28	0.801563	Not positive	0		HS_472	2020-05-28	0.917893	Not positive	0		0	0	0	0	0
	HS_473	2020-05-28	0.545594	Not positive	0		HS_473	2020-05-28	0.910666	Not positive	0		0	0	0	0	0
	HS_474	2020-05-28	0.754529	Not positive	0		HS_474	2020-05-28	0.896092	Not positive	0		0	0	0	0	0
	HS_475	2020-05-28	0.720145	Not positive	0		HS_475	2020-05-28	1.00425	Not positive	0		0	0	0	0	0
	HS_476	2020-05-28	0.95785	Not positive	0		HS_476	2020-05-28	1.08458	Not positive	0		0	0	0	0	0
	HS_477	2020-05-28	0.647789	Not positive	0		HS_477	2020-05-28	1.03808	Not positive	0		0	0	0	0	0
	HS_478	2020-05-28	0.688666	Not positive	0		HS_478	2020-05-28	1.32995	Not positive	0		0	0	0	0	0
	HS_479	2020-05-28	0.714937	Not positive	0		HS_479	2020-05-28	1.21887	Not positive	0		0	0	0	0	0
	HS_480	2020-05-28	0.852211	Not positive	0		HS_480	2020-05-28	1.16563	Not positive	0		0	0	0	0	0
	HS_481	2020-06-01	0.720389	Not positive	0		HS_481	2020-06-01	1.06658	Not positive	0		0	0	0	0	0
	HS_482	2020-06-01	0.954403	Not positive	0		HS_482	2020-06-01	1.05083	Not positive	0		0	0	0	0	0
	HS_483	2020-06-01	0.778017	Not positive	0		HS_483	2020-06-01	0.920405	Not positive	0		0	0	0	0	0
	HS_484	2020-06-01	1.03541	Not positive	0		HS_484	2020-06-01	1.12603	Not positive	0		0	0	0	0	0
	HS_485	2020-06-01	0.608667	Not positive	0		HS_485	2020-06-01	0.852255	Not positive	0		0	0	0	0	0
	HS_486	2020-06-01	0.698927	Not positive	0		HS_486	2020-06-01	1.13381	Not positive	0		0	0	0	0	0		2017-2019	RBD+ N-Protein+	RBD+ N-Protein-	RBD- N-Protein+	RBD- N-Protein-
	HS_487	2020-06-01	0.826305	Not positive	0		HS_487	2020-06-01	1.13463	Not positive	0		0	0	0	0	0		COUNT total	103	103	103
	HS_488	2020-06-01	0.906497	Not positive	0		HS_488	2020-06-01	1.10123	Not positive	0		0	0	0	0	0		COUNT POS	0	0	1	102
	HS_489	2020-06-01	0.681468	Not positive	0		HS_489	2020-06-01	1.32635	Not positive	0		0	0	0	0	0		COUNT NEG	103	103	102
	HS_490	2020-06-01	0.692858	Not positive	0		HS_490	2020-06-01	1.41659	Not positive	0		0	0	0	0	0
	HS_491	2020-06-03	1.04027	Not positive	0		HS_491	2020-06-03	1.1722	Not positive	0		0	0	0	0	0
	HS_492	2020-06-03	1.31758	Not positive	0		HS_492	2020-06-03	1.4929	Not positive	0		0	0	0	0	0		Percent positive	0	0	0.970874	99.0291
	HS_493	2020-06-03	1.19292	Not positive	0		HS_493	2020-06-03	1.31179	Not positive	0		0	0	0	0	0
	HS_494	2020-06-03	1.47724	Positive	1		HS_494	2020-06-03	1.68706	Not positive	0		0	1	0	1	0		2020	RBD+ N-Protein+	RBD+ N-Protein-	RBD- N-Protein+	RBD- N-Protein-
	HS_495	2020-06-03	1.29785	Not positive	0		HS_495	2020-06-03	1.99175	Not positive	0		0	0	0	0	0		COUNT total	308	308	308
	HS_496	2020-06-03	1.08529	Not positive	0		HS_496	2020-06-03	1.46371	Not positive	0		0	0	0	0	0		COUNT POS	0	5	11	292
	HS_497	2020-06-03	1.2466	Not positive	0		HS_497	2020-06-03	1.3806	Not positive	0		0	0	0	0	0		COUNT NEG	308	303	297
	HS_498	2020-06-03	1.05508	Not positive	0		HS_498	2020-06-03	1.22951	Not positive	0		0	0	0	0	0
	HS_499	2020-06-03	1.29427	Not positive	0		HS_499	2020-06-03	1.18478	Not positive	0		0	0	0	0	0
	HS_500	2020-06-03	1.18571	Not positive	0		HS_500	2020-06-03	1.16615	Not positive	0		0	0	0	0	0		Percent positive	0	1.62338	3.57143	94.8052
	ID	Blood collection	AVE	Call positive	MERGE (0 Negative, 1 Positive)	% positive	ID	Blood collection	AVE	Call positive	MERGE (0 Negative, 1 Positive)	% positive
	NCS-1	2020	0.826681	Not positive	0	8.88889	NCS-1	2020	1.32004	Not positive	0	4.44444	0	0	0	0	0
	NCS-2	2020	0.729344	Not positive	0		NCS-2	2020	1.10186	Not positive	0		0	0	0	0	0
	NCS-3	2020	0.693029	Not positive	0		NCS-3	2020	1.73635	Not positive	0		0	0	0	0	0
	NCS-4	2020	2.45313	Positive	1		NCS-4	2020	2.09393	Not positive	0		0	1	0	1	0
	NCS-5	2020	1.33193	Not positive	0		NCS-5	2020	1.04755	Not positive	0		0	0	0	0	0
	NCS-6	2020	0.900914	Not positive	0		NCS-6	2020	1.57256	Not positive	0		0	0	0	0	0
	NCS-7	2020	0.879903	Not positive	0		NCS-7	2020	3.29066	Not positive	0		0	0	0	0	0
	NCS-8	2020	1.06823	Not positive	0		NCS-8	2020	1.1407	Not positive	0		0	0	0	0	0
	NCS-9	2020	0.990873	Not positive	0		NCS-9	2020	1.62894	Not positive	0		0	0	0	0	0
	NCS-10	2020	0.987319	Not positive	0		NCS-10	2020	1.25975	Not positive	0		0	0	0	0	0
	NCS-11	2020	0.878469	Not positive	0		NCS-11	2020	1.35209	Not positive	0		0	0	0	0	0
	NCS-12	2020	1.74291	Positive	1		NCS-12	2020	4.74285	Positive	1		1	0	0	1	1
	NCS-13	2020	0.998464	Not positive	0		NCS-13	2020	1.39394	Not positive	0		0	0	0	0	0
	NCS-14	2020	8.15291	Positive	1		NCS-14	2020	17.5951	Positive	1		1	0	0	1	1
	NCS-15	2020	1.02139	Not positive	0		NCS-15	2020	1.30286	Not positive	0		0	0	0	0	0
	NCS-16	2020	1.11655	Not positive	0		NCS-16	2020	1.20611	Not positive	0		0	0	0	0	0
	NCS-17	2020	0.967577	Not positive	0		NCS-17	2020	1.12043	Not positive	0		0	0	0	0	0
	NCS-18	2020	1.09703	Not positive	0		NCS-18	2020	1.40855	Not positive	0		0	0	0	0	0
	NCS-19	2020	1.03247	Not positive	0		NCS-19	2020	2.9095	Not positive	0		0	0	0	0	0
	NCS-20	2020	0.955231	Not positive	0		NCS-20	2020	1.11759	Not positive	0		0	0	0	0	0
	NCS-22	2020	1.09189	Not positive	0		NCS-22	2020	1.9302	Not positive	0		0	0	0	0	0
	NCS-23	2020	1.17348	Not positive	0		NCS-23	2020	1.50558	Not positive	0		0	0	0	0	0
	NCS-24	2020	1.26746	Not positive	0		NCS-24	2020	1.20936	Not positive	0		0	0	0	0	0
	NCS-25	2020	1.19715	Not positive	0		NCS-25	2020	1.44653	Not positive	0		0	0	0	0	0
	NCS-26	2020	1.19561	Not positive	0		NCS-26	2020	1.56659	Not positive	0		0	0	0	0	0
	NCS-27	2020	1.13102	Not positive	0		NCS-27	2020	1.01166	Not positive	0		0	0	0	0	0
	NCS-28	2020	1.23951	Not positive	0		NCS-28	2020	0.897225	Not positive	0		0	0	0	0	0
	NCS-29	2020	0.974225	Not positive	0		NCS-29	2020	1.8711	Not positive	0		0	0	0	0	0
	NCS-30	2020	0.947443	Not positive	0		NCS-30	2020	1.2647	Not positive	0		0	0	0	0	0
	NCS-31	2020	1.0095	Not positive	0		NCS-31	2020	1.17885	Not positive	0		0	0	0	0	0
	NCS-32	2020	1.25452	Not positive	0		NCS-32	2020	0.824464	Not positive	0		0	0	0	0	0
	NCS-33	2020	1.11248	Not positive	0		NCS-33	2020	2.26119	Not positive	0		0	0	0	0	0
	NCS-34	2020	1.71396	Positive	1		NCS-34	2020	1.40678	Not positive	0		0	1	0	1	0
	NCS-35	2020	0.85522	Not positive	0		NCS-35	2020	0.977541	Not positive	0		0	0	0	0	0
	NCS-36	2020	0.886382	Not positive	0		NCS-36	2020	1.0547	Not positive	0		0	0	0	0	0
	NCS-37	2020	1.17493	Not positive	0		NCS-37	2020	0.573645	Not positive	0		0	0	0	0	0
	NCS-38	2020	0.992641	Not positive	0		NCS-38	2020	3.59883	Not positive	0		0	0	0	0	0
	NCS-39	2020	1.11247	Not positive	0		NCS-39	2020	1.04548	Not positive	0		0	0	0	0	0
	NCS-40	2020	1.10876	Not positive	0		NCS-40	2020	1.27532	Not positive	0		0	0	0	0	0
	NCS-43	2020	1.26393	Not positive	0		NCS-43	2020	1.39195	Not positive	0		0	0	0	0	0			RBD+ N-Protein+	RBD+ N-Protein-	RBD- N-Protein+	RBD- N-Protein-
	NCS-44	2020	1.39426	Not positive	0		NCS-44	2020	1.52461	Not positive	0		0	0	0	0	0		COUNT total	45	45	45
	NCS-45	2020	1.16202	Not positive	0		NCS-45	2020	1.28815	Not positive	0		0	0	0	0	0		COUNT POS	2	2	0
	NCS-46	2020	1.04265	Not positive	0		NCS-46	2020	1.74326	Not positive	0		0	0	0	0	0		COUNT NEG	43	43	45
	NCS-47	2020	1.31803	Not positive	0		NCS-47	2020	1.40414	Not positive	0		0	0	0	0	0
	NCS-48	2020	1.00395	Not positive	0		NCS-48	2020	1.14458	Not positive	0		0	0	0	0	0
																			Percent positive	4.44444	4.44444	0	91.1111
	ID	Blood collection	AVE	Call positive	MERGE (0 Negative, 1 Positive)	% positive	ID	Blood collection	AVE	Call positive	MERGE (0 Negative, 1 Positive)	% positive
	UT_HIV_1	2020	1.23089	Not positive	0	0	UT_HIV_1	2020	1.86723	Not positive	0	0	0	0	0	0	0
	UT_HIV_2	2020	1.19464	Not positive	0		UT_HIV_2	2020	1.57554	Not positive	0		0	0	0	0	0			RBD+ N-Protein+	RBD+ N-Protein-	RBD- N-Protein+	RBD- N-Protein-
	UT_HIV_3	2020	1.07933	Not positive	0		UT_HIV_3	2020	1.22246	Not positive	0		0	0	0	0	0		COUNT total	7	7	7
	UT_HIV_4	2020	1.24822	Not positive	0		UT_HIV_4	2020	1.74614	Not positive	0		0	0	0	0	0		COUNT POS	0	0	0
	UT_HIV_5	2020	1.01405	Not positive	0		UT_HIV_5	2020	1.62711	Not positive	0		0	0	0	0	0		COUNT NEG	7	7	7
	UT_HIV_6	2020	1.1079	Not positive	0		UT_HIV_6	2020	1.1237	Not positive	0		0	0	0	0	0
	UT_HIV_7	2020	1.05624	Not positive	0		UT_HIV_7	2020	1.38643	Not positive	0		0	0	0	0	0
																			Percent positive	0	0	0	100
																			All	RBD+ N-Protein+	RBD+ N-Protein-	RBD- N-Protein+	RBD- N-Protein-
																			COUNT total	484	484	484
																			COUNT POS	18	7	14
																			COUNT NEG	466	477	470
																			Percent positive	3.71901	1.44628	2.89256	91.9421

## Sheet: Figure 3a
ID	Blood collection	S-RBD	N-protein
SARS-CoV-2_1	1	12.2469	36.9247
SARS-CoV-2_1	4	26.5433	41.5905
SARS-CoV-2_3	1	3.99508	16.0871
SARS-CoV-2_4	1	1.20037	2.45304
SARS-CoV-2_4	6	4.36578	13.929
SARS-CoV-2_5	1	4.24254	27.6584
SARS-CoV-2_5	3	28.5078	37.7636
SARS-CoV-2_6	1	6.00146	16.6926
SARS-CoV-2_6	6	22.4909	13.9437
SARS-CoV-2_8	1	23.2047	37.1946
SARS-CoV-2_8	6	25.698	29.4893
SARS-CoV-2_12	1	1.46864	8.70854
SARS-CoV-2_13	1	7.41322	16.9156
SARS-CoV-2_13	2	13.1312	23.7726
SARS-CoV-2_15	1	6.17029	5.46334
SARS-CoV-2_15	8	19.099	6.27653
SARS-CoV-2_16	1	5.85082	38.3281
SARS-CoV-2_16	8	26.8515	37.5997
SARS-CoV-2_17	1	1.93584	39.9427
SARS-CoV-2_17	6	29.1298	33.7597
SARS-CoV-2_18	1	1.42169	34.7325
SARS-CoV-2_19	1	1.12781	15.213
SARS-CoV-2_20	1	0.881247	30.8115
SARS-CoV-2_23	1	1.14319	2.23611
SARS-CoV-2_23	6	1.19468	2.32705
SARS-CoV-2_25	1	7.82378	5.76172
SARS-CoV-2_25	6	9.86916	5.03735
SARS-CoV-2_26	1	1.4411	1.69233
SARS-CoV-2_26	5	1.22869	1.81506
SARS-CoV-2_27	1	1.28182	2.71116
SARS-CoV-2_27	3	2.54	8.41113
SARS-CoV-2_28	1	1.17472	1.43346
SARS-CoV-2_28	6	1.06013	1.33782
SARS-CoV-2_30	1	1.23712	1.64151
SARS-CoV-2_30	6	1.10316	9.81693
SARS-CoV-2_31	1	4.08303	22.8346
SARS-CoV-2_31	2	5.21126	23.9374

## Sheet: Figure 3b
S-RBD							Nucleocapsid
ID	Blood collection	AVE	Call positive	MERGE (0 Negative, 1 Positive)			ID	Blood collection	AVE	Call positive	MERGE (0 Negative, 1 Positive)
SARS-CoV-2_1	4	26.5433	Positive	1			SARS-CoV-2_1	4	41.5905	Positive	1
SARS-CoV-2_3	1	3.99508	Positive	1			SARS-CoV-2_3	1	16.0871	Positive	1
SARS-CoV-2_4	6	4.36578	Positive	1			SARS-CoV-2_4	6	13.929	Positive	1
SARS-CoV-2_5	3	28.5078	Positive	1			SARS-CoV-2_5	3	37.7636	Positive	1
SARS-CoV-2_6	6	22.4909	Positive	1			SARS-CoV-2_6	6	13.9437	Positive	1
SARS-CoV-2_8	6	25.698	Positive	1			SARS-CoV-2_8	6	29.4893	Positive	1
SARS-CoV-2_12	1	1.46864	Positive	1			SARS-CoV-2_12	1	8.70854	Positive	1
SARS-CoV-2_13	2	13.1312	Positive	1			SARS-CoV-2_13	2	23.7726	Positive	1
SARS-CoV-2_15	8	19.099	Positive	1			SARS-CoV-2_15	8	6.27653	Positive	1
SARS-CoV-2_16	8	26.8515	Positive	1			SARS-CoV-2_16	8	37.5997	Positive	1
SARS-CoV-2_17	6	29.1298	Positive	1			SARS-CoV-2_17	6	33.7597	Positive	1
SARS-CoV-2_18	1	14.7298	Positive	1	LTP		SARS-CoV-2_18	1	34.7325	Positive	1
SARS-CoV-2_19	1	1.97396	Positive	1	LTP		SARS-CoV-2_19	1	15.213	Positive	1
SARS-CoV-2_20	1	1.00833	Not positive	0	1:20 neg		SARS-CoV-2_20	1	30.8115	Positive	1
SARS-CoV-2_23	6	1.1769	Not positive	0	1:20 neg		SARS-CoV-2_23	6	2.32705	Not positive	0	1:20 neg
SARS-CoV-2_25	6	9.86916	Positive	1			SARS-CoV-2_25	6	5.03735	Positive	1
SARS-CoV-2_26	5	1.31501	Not positive	0	1:20 neg		SARS-CoV-2_26	5	3.14652	Not positive	0	1:20 neg
SARS-CoV-2_27	3	2.54	Positive	1			SARS-CoV-2_27	3	8.41113	Positive	1
SARS-CoV-2_28	6	1.27097	Not positive	0	1:20 neg		SARS-CoV-2_28	6	1.11757	Not positive	0	1:20 neg
SARS-CoV-2_30	6	0.909682	Not positive	0	1:20 neg		SARS-CoV-2_30	6	9.81693	Positive	1
SARS-CoV-2_31	2	5.21126	Positive	1			SARS-CoV-2_31	2	23.9374	Positive	1

## Sheet: Figure 3c
Data is in Figure S12a

## Sheet: Figure 4a
Raw luminescence values
	SARS-CoV-2_30			HS 206			SARS-CoV-2_8			SARS-CoV-2_13			SARS-CoV-2_20			SARS-CoV-2_23			SARS-CoV-2_28			HS 207			HS 320			HS 341			FBS+ VIRUS			SerumFree DMEM+virus			no Virus			CM			SARS-COV2-#12			SARS-COV2 #18			SARS-COV2 #19
20	621	704	799	96173	79611	84686	131	76	59	48	101	45	18270	16211	12535	17310	17116	38425	16208	27124	17314	126233	124304	118468	42572	110822	130888	51268	68742	76340													456	48	39	42	889	96	56
FBS+Virus																															42773	27605	27079
SFM+Virus																																		25071	47241	76296
no Virus																																					45	54	43
CM																																								66	54	57
Luminescence (% of control)
	SARS-CoV-2_30			HS 206			SARS-CoV-2_8			SARS-CoV-2_13			SARS-CoV-2_20			SARS-CoV-2_23			SARS-CoV-2_28			HS 207			HS 320			HS 341			FBS+ VIRUS			SerumFree DMEM+virus			no Virus			CM			SARS-COV2-#12			SARS-COV2 #18			SARS-COV2 #19
20	98.0884	97.8329	97.5405	-196.047	-145.065	-160.687	99.5967	99.7661	99.8184	99.8522	99.6891	99.8615	43.7598	50.098	61.4138	46.715	47.3121	-18.2829	50.1072	16.5047	46.7026	-288.581	-282.643	-264.678	-31.0486	-241.141	-302.91	-57.8173	-111.607	-134.996													97.7217	99.7602	99.8051	99.7902	95.5583	99.5204	99.7202
FBS+Virus																															-31.6673	15.0241	16.6432
SFM+Virus																																		22.8244	-45.4211	-134.861
no Virus																																					99.8615	99.8338	99.8676
CM																																								99.7968	99.8338	99.8245
Luminescence (% of control), values <0 set to 0
	SARS-CoV-2_30			HS 206			SARS-CoV-2_8			SARS-CoV-2_13			SARS-CoV-2_20			SARS-CoV-2_23			SARS-CoV-2_28			HS 207			HS 320			HS 341			FBS+ VIRUS			SerumFree DMEM+virus			no Virus			CM			SARS-COV2-#12			SARS-COV2 #18			SARS-COV2 #19
20	98.0884	97.8329	97.5405	0	0	0	99.5967	99.7661	99.8184	99.8522	99.6891	99.8615	43.7598	50.098	61.4138	46.715	47.3121	0	50.1072	16.5047	46.7026	0	0	0	0	0	0	0	0	0													97.7217	99.7602	99.8051	99.7902	95.5583	99.5204	99.7202
FBS+Virus																															0	15.0241	16.6432
SFM+Virus																																		22.8244	0	0
no Virus																																					99.8615	99.8338	99.8676
CM																																								99.7968	99.8338	99.8245
[truncated: 83 more columns]

## Sheet: Figure 4b
Data for top panel in Figure 1b S-RBD and Figure S10a
Bottom panel
		A450 1:20					A450 1:20 no AG						A450 1:20, No AG background divided
	Blood collection	A450 (technical rep.)			Ave	SD	A450 (technical rep.)			Ave	SD		A450 (technical rep.)			Ave	SD
SARS-CoV-2_18	1	0.7196	0.7209	0.6968	0.712433	0.0135545	0.0486	0.0477	0.0488	0.0483667	0.000585947		14.878	14.9049	14.4066	14.7298	0.280244
SARS-CoV-2_19	1	0.8419	0.8969	0.8084	0.849067	0.0446831	0.4428	0.4272	0.4204	0.430133	0.0114845		1.9573	2.08517	1.87942	1.97396	0.103882
SARS-CoV-2_20	1	0.2803	0.2752	0.2674	0.2743	0.00649692	0.2721	0.2695	0.2745	0.272033	0.00250067		1.03039	1.01164	0.982968	1.00833	0.0238828
SARS-CoV-2_23	1	0.1734	0.1746	0.1646	0.170867	0.00546016	0.136	0.1318	0.1205	0.129433	0.00801644		1.33969	1.34896	1.2717	1.32011	0.0421851
SARS-CoV-2_23	6	0.1546	0.1491	0.1447	0.149467	0.00496017	0.1438	0.1184	0.1188	0.127	0.0145506		1.21732	1.17402	1.13937	1.1769	0.0390565
SARS-CoV-2_26	1	0.1294	0.1168	0.1158	0.120667	0.0075798	0.0901	0.0886	0.0828	0.0871667	0.0038553		1.48451	1.33996	1.32849	1.38432	0.0869575
SARS-CoV-2_26	5	0.1895	0.1828	0.1637	0.178667	0.0133874	0.138	0.1362	0.1334	0.135867	0.00231805		1.39475	1.34544	1.20486	1.31501	0.0985336
SARS-CoV-2_27	1	0.1927	0.1821	0.1628	0.1792	0.0151595	0.1001	0.1062	0.0994	0.1019	0.00374032		1.89107	1.78705	1.59764	1.75859	0.148768
SARS-CoV-2_27	3	0.5356	0.5056	0.4781	0.506433	0.0287591	0.1208	0.1278	0.1314	0.126667	0.00539011		4.22842	3.99158	3.77447	3.99816	0.227045
SARS-CoV-2_28	1	0.1995	0.2415	0.2376	0.2262	0.023205	0.2094	0.1904	0.1817	0.193833	0.0141656		1.02923	1.24592	1.2258	1.16698	0.119716
SARS-CoV-2_28	6	0.1025	0.0908	0.0825	0.0919333	0.0100481	0.0714	0.0727	0.0729	0.0723333	0.000814453		1.41705	1.2553	1.14055	1.27097	0.138913
SARS-CoV-2_30	1	0.1393	0.1759	0.1719	0.162367	0.0200762	0.1205	0.1171	0.1147	0.117433	0.00291433		1.1862	1.49787	1.46381	1.38263	0.170958
SARS-CoV-2_30	6	0.7896	0.6124	0.6003	0.667433	0.105972	0.7366	0.7343	0.7302	0.7337	0.00324191		1.07619	0.834674	0.818182	0.909682	0.144435
HS_041	2017	0.4139	0.4001	0.3826	0.398867	0.0156864	0.2244	0.2018	0.234	0.220067	0.0165316		1.88079	1.81809	1.73856	1.81248	0.0712802
HS_147	2019	0.5262	0.6096	0.6355	0.590433	0.0571152	0.1176	0.121	0.1177	0.118767	0.00193477		4.43054	5.13275	5.35083	4.97137	0.480902
HS_206	2020	1.1275	1.3024	1.1933	1.20773	0.0883388	0.6911	0.6539	0.7334	0.6928	0.0397773		1.62745	1.87991	1.72243	1.74326	0.12751
HS_207	2020	0.8172	0.762	0.846	0.8084	0.0426858	0.7493	0.7016	0.5184	0.656433	0.121896		1.24491	1.16082	1.28878	1.2315	0.0650269
HS_265	2020	0.2058	0.183	0.209	0.199267	0.0141779	0.146	0.1127	0.1385	0.1324	0.017468		1.55438	1.38218	1.57855	1.50504	0.107084
HS_271	2020	0.3393	0.3364	0.2572	0.310967	0.0465859	0.319	0.3158	0.3107	0.315167	0.00418609		1.07657	1.06737	0.816076	0.986674	0.147813
HS_306	2020	0.1915	0.1985	0.1845	0.1915	0.007	0.1363	0.1186	0.1241	0.126333	0.00905888		1.51583	1.57124	1.46042	1.51583	0.055409
HS_341	2020	0.5228	0.5589	0.5176	0.5331	0.0224942	0.7386	0.7252	0.6751	0.712967	0.0334709		0.733274	0.783908	0.725981	0.747721	0.0315502
HS_409	2020	0.3115	0.3095	0.3106	0.310533	0.00100167	0.4153	0.4204	0.472	0.4359	0.0313673		0.714613	0.710025	0.712549	0.712396	0.00229792
HS_434	2020	0.674	0.6448	0.69	0.6696	0.022919	0.4079	0.5463	0.4708	0.475	0.0692955		1.41895	1.35747	1.45263	1.40968	0.0482505
HS_443	2020	0.6036	0.6484	0.6368	0.6296	0.0232517	0.8849	0.8626	0.8296	0.859033	0.027822		0.70265	0.754802	0.741298	0.732917	0.0270672
NCS_6	2020	0.2759	0.2542	0.2447	0.258267	0.0159926	0.2468	0.2348	0.2518	0.244467	0.243689		1.12858	1.03981	1.00095	1.05645	0.0654183
NCS_7	2020	0.6831	0.667	0.6172	0.655767	0.0343561	0.9883	0.9949	0.9541	0.9791	0.976033		0.697682	0.681238	0.630375	0.669765	0.0350895
NCS_12	2020	1.1854	0.9773	1.0153	1.05933	0.110818	1.2206	1.1057	1.0484	1.1249	1.093		1.05378	0.868788	0.902569	0.941713	0.0985135
NCS_29	2020	0.146	0.1437	0.1381	0.1426	0.00406325	0.1245	0.1147	0.1053	0.114833	0.111611		1.27141	1.25138	1.20261	1.2418	0.0353839
NCS_32	2020	0.8726	1.0041	0.7949	0.890533	0.105747	1.2495	1.2947	1.2494	1.26453	1.26954		0.690057	0.794048	0.628611	0.704239	0.0836251

[truncated: 37 more sheets: Figure 4c, Figure 4d, Figure S1, Figure S2, Figure S3, Figure S4a, Figure S4b, Figure S4c, Figure S4d, Figure S4e, Figure S5, Figure S6, Figure S7a, Figure S7b, Figure S8, Figure S9, Figure S10a, Figure S10b, Figure S11a, Figure S11b …]
